# Supplementary material for: The Planemo toolkit for developing, deploying, and executing scientific data analyses in Galaxy and beyond
Source: Genome Res. 2023 Feb;33(2):261–8. doi: 10.1101/gr.276963.122 (PMC10069471; doi:10.1101/gr.276963.122)
Supplement: Supplemental Material [file supp_gr.276963.122_Supplemental_Code.tar.gz]

Archive with 1,203 entries (1,039 files):
- planemo-0.75.3
- planemo-0.75.3/.circleci
- planemo-0.75.3/.circleci/config.yml
- planemo-0.75.3/.coveragerc
- planemo-0.75.3/.editorconfig
- planemo-0.75.3/.git-blame-ignore-revs
- planemo-0.75.3/.github
- planemo-0.75.3/.github/workflows
- planemo-0.75.3/.github/workflows/ci.yaml
- planemo-0.75.3/.gitignore
- planemo-0.75.3/.gitmodules
- planemo-0.75.3/.isort.cfg
- planemo-0.75.3/.travis.yml
- planemo-0.75.3/CODE_OF_CONDUCT.rst
- planemo-0.75.3/CONTRIBUTING.rst
- planemo-0.75.3/HISTORY.rst
- planemo-0.75.3/Jenkinsfile
- planemo-0.75.3/LICENSE
- planemo-0.75.3/MANIFEST.in
- planemo-0.75.3/Makefile
- planemo-0.75.3/README.rst
- planemo-0.75.3/cwl-runner
- planemo-0.75.3/cwl-runner/README
- planemo-0.75.3/cwl-runner/cwl-runner
- planemo-0.75.3/cwl-runner/setup.py
- planemo-0.75.3/dev-requirements.txt
- planemo-0.75.3/docs
- planemo-0.75.3/docs/.planemo.yml
- planemo-0.75.3/docs/Makefile
- planemo-0.75.3/docs/Vagrantfile
- planemo-0.75.3/docs/_running_external.rst
- planemo-0.75.3/docs/_running_intro.rst
- planemo-0.75.3/docs/_static
- planemo-0.75.3/docs/_static/.gitkeep
- planemo-0.75.3/docs/_writing_clusters.rst
- planemo-0.75.3/docs/_writing_collections.rst
- planemo-0.75.3/docs/_writing_conclusion.rst
- planemo-0.75.3/docs/_writing_conda_fleeqtk.rst
- planemo-0.75.3/docs/_writing_conda_init.rst
- planemo-0.75.3/docs/_writing_conda_new.rst
- planemo-0.75.3/docs/_writing_conda_overview.rst
- planemo-0.75.3/docs/_writing_conda_recipe_complete.rst
- planemo-0.75.3/docs/_writing_conda_search.rst
- planemo-0.75.3/docs/_writing_containers_linter_explain.rst
- planemo-0.75.3/docs/_writing_containers_mulled_build.rst
- planemo-0.75.3/docs/_writing_containers_mulled_output.rst
- planemo-0.75.3/docs/_writing_containers_publishing.rst
- planemo-0.75.3/docs/_writing_cwl_intro.rst
- planemo-0.75.3/docs/_writing_dependencies_conda.rst
- planemo-0.75.3/docs/_writing_dependencies_conda_cwl.rst
- planemo-0.75.3/docs/_writing_dependencies_containers.rst
- planemo-0.75.3/docs/_writing_dependencies_containers_cwl.rst
- planemo-0.75.3/docs/_writing_from_help_command.rst
- planemo-0.75.3/docs/_writing_intro.rst
- planemo-0.75.3/docs/_writing_macros.rst
- planemo-0.75.3/docs/_writing_multiple_outputs.rst
- planemo-0.75.3/docs/_writing_parameters.rst
- planemo-0.75.3/docs/_writing_publish_intro.rst
- planemo-0.75.3/docs/_writing_scripts.rst
- planemo-0.75.3/docs/_writing_suites.rst
- planemo-0.75.3/docs/_writing_test_and_serve.rst
- planemo-0.75.3/docs/_writing_test_and_serve_appliance.rst
- planemo-0.75.3/docs/_writing_test_reports.rst
- planemo-0.75.3/docs/_writing_testing.rst
- planemo-0.75.3/docs/_writing_tool_metadata.rst
- planemo-0.75.3/docs/_writing_using_seqtk.rst
- planemo-0.75.3/docs/appliance.rst
- planemo-0.75.3/docs/automating_workflows.rst
- planemo-0.75.3/docs/autoupdate.rst
- planemo-0.75.3/docs/best_practices_workflows.rst
- planemo-0.75.3/docs/commands.rst
- planemo-0.75.3/docs/commands
- planemo-0.75.3/docs/commands/autoupdate.rst
- planemo-0.75.3/docs/commands/ci_find_repos.rst
- planemo-0.75.3/docs/commands/ci_find_tools.rst
- planemo-0.75.3/docs/commands/ci_setup.rst
- planemo-0.75.3/docs/commands/clone.rst
- planemo-0.75.3/docs/commands/conda_build.rst
- planemo-0.75.3/docs/commands/conda_env.rst
- planemo-0.75.3/docs/commands/conda_init.rst
- planemo-0.75.3/docs/commands/conda_install.rst
- planemo-0.75.3/docs/commands/conda_search.rst
- planemo-0.75.3/docs/commands/config_init.rst
- planemo-0.75.3/docs/commands/container_register.rst
- planemo-0.75.3/docs/commands/create_alias.rst
- planemo-0.75.3/docs/commands/database_create.rst
- planemo-0.75.3/docs/commands/database_delete.rst
- planemo-0.75.3/docs/commands/database_list.rst
- planemo-0.75.3/docs/commands/delete_alias.rst
- planemo-0.75.3/docs/commands/docker_build.rst
- planemo-0.75.3/docs/commands/docker_shell.rst
- planemo-0.75.3/docs/commands/dockstore_init.rst
- planemo-0.75.3/docs/commands/docs.rst
- planemo-0.75.3/docs/commands/lint.rst
- planemo-0.75.3/docs/commands/list_alias.rst
- planemo-0.75.3/docs/commands/list_invocations.rst
- planemo-0.75.3/docs/commands/list_repos.rst
- planemo-0.75.3/docs/commands/merge_test_reports.rst
- planemo-0.75.3/docs/commands/mull.rst
- planemo-0.75.3/docs/commands/mulled_init.rst
- planemo-0.75.3/docs/commands/normalize.rst
- planemo-0.75.3/docs/commands/open.rst
- planemo-0.75.3/docs/commands/profile_create.rst
- planemo-0.75.3/docs/commands/profile_delete.rst
- planemo-0.75.3/docs/commands/profile_list.rst
- planemo-0.75.3/docs/commands/project_init.rst
- planemo-0.75.3/docs/commands/pull_request.rst
- planemo-0.75.3/docs/commands/rerun.rst
- planemo-0.75.3/docs/commands/run.rst
- planemo-0.75.3/docs/commands/serve.rst
- planemo-0.75.3/docs/commands/share_test.rst
- planemo-0.75.3/docs/commands/shed_build.rst
- planemo-0.75.3/docs/commands/shed_create.rst
- planemo-0.75.3/docs/commands/shed_diff.rst
- planemo-0.75.3/docs/commands/shed_init.rst
- planemo-0.75.3/docs/commands/shed_lint.rst
- planemo-0.75.3/docs/commands/shed_serve.rst
- planemo-0.75.3/docs/commands/shed_test.rst
- planemo-0.75.3/docs/commands/shed_update.rst
- planemo-0.75.3/docs/commands/shed_upload.rst
- planemo-0.75.3/docs/commands/syntax.rst
- planemo-0.75.3/docs/commands/test.rst
- planemo-0.75.3/docs/commands/test_reports.rst
- planemo-0.75.3/docs/commands/tool_init.rst
- planemo-0.75.3/docs/commands/training_fill_data_library.rst
- planemo-0.75.3/docs/commands/training_generate_from_wf.rst
- planemo-0.75.3/docs/commands/training_init.rst
- planemo-0.75.3/docs/commands/upload_data.rst
- planemo-0.75.3/docs/commands/virtualenv.rst
- planemo-0.75.3/docs/commands/workflow_convert.rst
- planemo-0.75.3/docs/commands/workflow_edit.rst
- planemo-0.75.3/docs/commands/workflow_job_init.rst
- planemo-0.75.3/docs/commands/workflow_lint.rst
- planemo-0.75.3/docs/commands/workflow_test_init.rst
- planemo-0.75.3/docs/commands/workflow_upload.rst
- planemo-0.75.3/docs/conduct.rst
- planemo-0.75.3/docs/conf.py
- planemo-0.75.3/docs/configuration.rst
- planemo-0.75.3/docs/contributing.rst
- planemo-0.75.3/docs/developing.rst
- planemo-0.75.3/docs/example_assertions.yml
- planemo-0.75.3/docs/example_travis_gxwf_docker.yml
- planemo-0.75.3/docs/example_travis_gxwf_native.yml
- planemo-0.75.3/docs/faqs.rst
- planemo-0.75.3/docs/galaxy_changelog.html
- planemo-0.75.3/docs/galaxy_changelog.md
- planemo-0.75.3/docs/history.rst
- planemo-0.75.3/docs/images
- planemo-0.75.3/docs/images/CWL-Logo-HD.png
- planemo-0.75.3/docs/images/dependency_resolution.png
- planemo-0.75.3/docs/images/gx_new_run_workflow.png
- planemo-0.75.3/docs/images/gx_new_workflow_editor.png
- planemo-0.75.3/docs/images/gx_subworkflow_example_brad_langhorst_neb.png
- planemo-0.75.3/docs/images/gx_toolbox_labels.png
- planemo-0.75.3/docs/images/gx_workflow_output_labels.png
- planemo-0.75.3/docs/images/identifiers.svg
- planemo-0.75.3/docs/images/kitematic_downloading.png
- planemo-0.75.3/docs/images/kitematic_exec.png
- planemo-0.75.3/docs/images/kitematic_root_prompt.png
- planemo-0.75.3/docs/images/kitematic_search.png
- planemo-0.75.3/docs/images/kitematic_ubuntu_prompt.png
- planemo-0.75.3/docs/images/mulledflow.png
- planemo-0.75.3/docs/images/nemo.gif
- planemo-0.75.3/docs/images/organic_mower_wat.jpg
- planemo-0.75.3/docs/images/ova_desktop.png
- planemo-0.75.3/docs/images/ova_icon.png
- planemo-0.75.3/docs/images/ova_import.png
- planemo-0.75.3/docs/images/ova_importing.png
- planemo-0.75.3/docs/images/ova_xubuntu_icon.png
- planemo-0.75.3/docs/images/seqtk_in_galaxy.png
- planemo-0.75.3/docs/images/subcollection_mapping_identifiers.svg
- planemo-0.75.3/docs/images/tool_test.png
- planemo-0.75.3/docs/images/workflow_best_practices.png
- planemo-0.75.3/docs/images/workflow_outputs.png
- planemo-0.75.3/docs/index.rst
- planemo-0.75.3/docs/installation.rst
- planemo-0.75.3/docs/make.bat
- planemo-0.75.3/docs/modules.rst
- planemo-0.75.3/docs/notebooks
- planemo-0.75.3/docs/notebooks/basics.ipynb
- planemo-0.75.3/docs/notebooks/cwl.ipynb
- planemo-0.75.3/docs/organization.rst
- planemo-0.75.3/docs/other_docs.rst
- planemo-0.75.3/docs/planemo.commands.rst
- planemo-0.75.3/docs/planemo.cwl.rst
- planemo-0.75.3/docs/planemo.database.rst
- planemo-0.75.3/docs/planemo.engine.rst
- planemo-0.75.3/docs/planemo.galaxy.rst
- planemo-0.75.3/docs/planemo.galaxy.test.rst
- planemo-0.75.3/docs/planemo.linters.rst
- planemo-0.75.3/docs/planemo.reports.rst
- planemo-0.75.3/docs/planemo.rst
- planemo-0.75.3/docs/planemo.shed.rst
- planemo-0.75.3/docs/planemo.shed2tap.rst
- planemo-0.75.3/docs/planemo.test.rst
- planemo-0.75.3/docs/planemo.training.rst
- planemo-0.75.3/docs/planemo.xml.rst
- planemo-0.75.3/docs/planemo_logo.png
- planemo-0.75.3/docs/posters
- planemo-0.75.3/docs/posters/planemo_workflow_sdk.odp
- planemo-0.75.3/docs/presentations
- planemo-0.75.3/docs/presentations/2016_workflows.html
- planemo-0.75.3/docs/presentations/2016_workflows.md
- planemo-0.75.3/docs/presentations/images
- planemo-0.75.3/docs/presentations/style.css
- planemo-0.75.3/docs/publishing.rst
- planemo-0.75.3/docs/readme.rst
- planemo-0.75.3/docs/run_galaxy_workflow_tests.sh
- planemo-0.75.3/docs/running.rst
- planemo-0.75.3/docs/standards
- planemo-0.75.3/docs/test_example_collection_input.yml
- planemo-0.75.3/docs/test_example_composite_input.yml
- planemo-0.75.3/docs/test_example_nested_collection_input.yml
- planemo-0.75.3/docs/test_example_tagged_input.yml
- planemo-0.75.3/docs/test_format.rst
- planemo-0.75.3/docs/tests
- planemo-0.75.3/docs/tests/tests_all.sh
- planemo-0.75.3/docs/tests/tests_building.sh
- planemo-0.75.3/docs/tests/tests_building_cwl.sh
- planemo-0.75.3/docs/tests/tests_conda.sh
- planemo-0.75.3/docs/tests/tests_conda_cwl.sh
- planemo-0.75.3/docs/tests/tests_docker.sh
- planemo-0.75.3/docs/tests/tests_docker_cwl.sh
- planemo-0.75.3/docs/tests/tests_tdd.sh
- planemo-0.75.3/docs/writing.rst
- planemo-0.75.3/docs/writing
- planemo-0.75.3/docs/writing/bwa-mem_v1.xml
- planemo-0.75.3/docs/writing/bwa-mem_v2.xml
- planemo-0.75.3/docs/writing/bwa-mem_v3.xml
- planemo-0.75.3/docs/writing/bwa-mem_v4.xml
- planemo-0.75.3/docs/writing/bwa-mem_v5.xml
- planemo-0.75.3/docs/writing/gc_content.pl
- planemo-0.75.3/docs/writing/gc_content.xml
- planemo-0.75.3/docs/writing/gen.sh
- planemo-0.75.3/docs/writing/job_conf_slurm.xml
- planemo-0.75.3/docs/writing/seqtk_macros.xml
- planemo-0.75.3/docs/writing/seqtk_seq_v1.cwl
- planemo-0.75.3/docs/writing/seqtk_seq_v1.xml
- planemo-0.75.3/docs/writing/seqtk_seq_v2.cwl
- planemo-0.75.3/docs/writing/seqtk_seq_v2.xml
- planemo-0.75.3/docs/writing/seqtk_seq_v3.cwl
- planemo-0.75.3/docs/writing/seqtk_seq_v3.xml
- planemo-0.75.3/docs/writing/seqtk_seq_v3_job.yml
- planemo-0.75.3/docs/writing/seqtk_seq_v3_tests.yml
- planemo-0.75.3/docs/writing/seqtk_seq_v4.xml
- planemo-0.75.3/docs/writing/seqtk_seq_v5.xml
- planemo-0.75.3/docs/writing/seqtk_seq_v6.xml
- planemo-0.75.3/docs/writing/seqtk_seq_with_macros.xml
- planemo-0.75.3/docs/writing/show_diffs.sh
- planemo-0.75.3/docs/writing_advanced.rst
- planemo-0.75.3/docs/writing_advanced_cwl.rst
- planemo-0.75.3/docs/writing_appliance.rst
- planemo-0.75.3/docs/writing_cwl.rst
- planemo-0.75.3/docs/writing_cwl_appliance.rst
- planemo-0.75.3/docs/writing_cwl_standalone.rst
- planemo-0.75.3/docs/writing_how_do_i.rst
- planemo-0.75.3/docs/writing_standalone.rst
- planemo-0.75.3/planemo
- planemo-0.75.3/planemo/__init__.py
- planemo-0.75.3/planemo/autoupdate.py
- planemo-0.75.3/planemo/ci.py
- planemo-0.75.3/planemo/cli.py
- planemo-0.75.3/planemo/commands
- planemo-0.75.3/planemo/commands/__init__.py
- planemo-0.75.3/planemo/commands/cmd_autoupdate.py
- planemo-0.75.3/planemo/commands/cmd_ci_find_repos.py
- planemo-0.75.3/planemo/commands/cmd_ci_find_tools.py
- planemo-0.75.3/planemo/commands/cmd_ci_setup.py
- planemo-0.75.3/planemo/commands/cmd_clone.py
- planemo-0.75.3/planemo/commands/cmd_conda_build.py
- planemo-0.75.3/planemo/commands/cmd_conda_env.py
- planemo-0.75.3/planemo/commands/cmd_conda_init.py
- planemo-0.75.3/planemo/commands/cmd_conda_install.py
- planemo-0.75.3/planemo/commands/cmd_conda_search.py
- planemo-0.75.3/planemo/commands/cmd_config_init.py
- planemo-0.75.3/planemo/commands/cmd_container_register.py
- planemo-0.75.3/planemo/commands/cmd_create_alias.py
- planemo-0.75.3/planemo/commands/cmd_create_gist.py
- planemo-0.75.3/planemo/commands/cmd_database_create.py
- planemo-0.75.3/planemo/commands/cmd_database_delete.py
- planemo-0.75.3/planemo/commands/cmd_database_list.py
- planemo-0.75.3/planemo/commands/cmd_delete_alias.py
- planemo-0.75.3/planemo/commands/cmd_docker_build.py
- planemo-0.75.3/planemo/commands/cmd_docker_shell.py
- planemo-0.75.3/planemo/commands/cmd_dockstore_init.py
- planemo-0.75.3/planemo/commands/cmd_docs.py
- planemo-0.75.3/planemo/commands/cmd_lint.py
- planemo-0.75.3/planemo/commands/cmd_list_alias.py
- planemo-0.75.3/planemo/commands/cmd_list_invocations.py
- planemo-0.75.3/planemo/commands/cmd_list_repos.py
- planemo-0.75.3/planemo/commands/cmd_merge_test_reports.py
- planemo-0.75.3/planemo/commands/cmd_mull.py
- planemo-0.75.3/planemo/commands/cmd_mulled_init.py
- planemo-0.75.3/planemo/commands/cmd_normalize.py
- planemo-0.75.3/planemo/commands/cmd_open.py
- planemo-0.75.3/planemo/commands/cmd_profile_create.py
- planemo-0.75.3/planemo/commands/cmd_profile_delete.py
- planemo-0.75.3/planemo/commands/cmd_profile_list.py
- planemo-0.75.3/planemo/commands/cmd_project_init.py
- planemo-0.75.3/planemo/commands/cmd_pull_request.py
[truncated: 903 more entries]
