# Supplementary material for: The Planemo toolkit for developing, deploying, and executing scientific data analyses in Galaxy and beyond
Source: Genome Res. 2023 Feb;33(2):261–8. doi: 10.1101/gr.276963.122 (PMC10069471; doi:10.1101/gr.276963.122)
Supplement: Supplemental Material [file supp_gr.276963.122_Supplemental_Code.tar.gz › planemo-0.75.3/CODE_OF_CONDUCT.rst]

Code of Conduct
===============

As part of the Galaxy Community, this project is committed to providing a
welcoming and harassment-free experience for everyone. We therefore expect
participants to abide by our Code of Conduct, which can be found at:

https://galaxyproject.org/community/coc/
