# Supplementary material for: The Planemo toolkit for developing, deploying, and executing scientific data analyses in Galaxy and beyond
Source: Genome Res. 2023 Feb;33(2):261–8. doi: 10.1101/gr.276963.122 (PMC10069471; doi:10.1101/gr.276963.122)
Supplement: Supplemental Material [file supp_gr.276963.122_Supplemental_Code.tar.gz › planemo-0.75.3/Jenkinsfile]

pipeline {
  agent {
    dockerfile {
      filename 'tests/Dockerfile.jenkins'
      additionalBuildArgs '--build-arg SKIP_TOX=true'
    }
  }

  stages {
    stage("test") {
      steps {
        sh 'tox -e py27-quick'
      }
    }
  }

}
