# Supplementary material for: The Planemo toolkit for developing, deploying, and executing scientific data analyses in Galaxy and beyond
Source: Genome Res. 2023 Feb;33(2):261–8. doi: 10.1101/gr.276963.122 (PMC10069471; doi:10.1101/gr.276963.122)
Supplement: Supplemental Material [file supp_gr.276963.122_Supplemental_Code.tar.gz › planemo-0.75.3/MANIFEST.in]

include *.rst LICENSE *.txt
include planemo/xml/xsd/*
include planemo_ext/tool_factory_2/*
include planemo/reports/*
include planemo/scripts/*
