# Supplementary material for: The Planemo toolkit for developing, deploying, and executing scientific data analyses in Galaxy and beyond
Source: Genome Res. 2023 Feb;33(2):261–8. doi: 10.1101/gr.276963.122 (PMC10069471; doi:10.1101/gr.276963.122)
Supplement: Supplemental Material [file supp_gr.276963.122_Supplemental_Code.tar.gz › planemo-0.75.3/cwl-runner/README]

This an optional companion package to planemo which provides provides
an additional entry point under the alias "cwl-runner", which is the
implementation-agnostic name for the default CWL interpreter installed
on a host.

This package is based on the CWL reference implementation package of
the same name, see
https://github.com/common-workflow-language/cwltool/tree/master/cwl-runner
for more information.
