# Supplementary material for: The Planemo toolkit for developing, deploying, and executing scientific data analyses in Galaxy and beyond
Source: Genome Res. 2023 Feb;33(2):261–8. doi: 10.1101/gr.276963.122 (PMC10069471; doi:10.1101/gr.276963.122)
Supplement: Supplemental Material [file supp_gr.276963.122_Supplemental_Code.tar.gz › planemo-0.75.3/cwl-runner/setup.py]

#!/usr/bin/env python

import os

from setuptools import setup

SETUP_DIR = os.path.dirname(__file__)
README = os.path.join(SETUP_DIR, "README")

scripts = ["cwl-runner"]

with open(README) as fh:
    readme_content = fh.read()

setup(
    name="cwl_runner",
    version="1.0",
    description="Common workflow language interpreter implementation (for Galaxy + Planemo)",
    long_description=readme_content,
    author="John Chilton",
    author_email="jmchilton@gmail.com",
    url="https://github.com/galaxyproject/planemo",
    download_url="https://github.com/galaxyproject/planemo",
    license="MIT",
    install_requires=["planemo"],
    scripts=scripts,
    zip_safe=True,
)
