# Supplementary material for: The Planemo toolkit for developing, deploying, and executing scientific data analyses in Galaxy and beyond
Source: Genome Res. 2023 Feb;33(2):261–8. doi: 10.1101/gr.276963.122 (PMC10069471; doi:10.1101/gr.276963.122)
Supplement: Supplemental Material [file supp_gr.276963.122_Supplemental_Code.tar.gz › planemo-0.75.3/dev-requirements.txt]

# Optional Requirements
toil

# For tests
flask
Werkzeug

# For testing
tox
pytest
coverage

#Building Docs
docutils
sphinx
sphinx_rtd_theme
recommonmark

# Used for code checking.
black
flake8
isort

# For release
wheel
twine
