# Supplementary material for: The Planemo toolkit for developing, deploying, and executing scientific data analyses in Galaxy and beyond
Source: Genome Res. 2023 Feb;33(2):261–8. doi: 10.1101/gr.276963.122 (PMC10069471; doi:10.1101/gr.276963.122)
Supplement: Supplemental Material [file supp_gr.276963.122_Supplemental_Code.tar.gz › planemo-0.75.3/docs/Vagrantfile]

VAGRANTFILE_API_VERSION = "2"

Vagrant.configure(VAGRANTFILE_API_VERSION) do |config|
  config.vm.box = "planemo"
  config.vm.box_url = "https://images.galaxyproject.org/planemo/latest.box"
  config.ssh.username = "ubuntu"

  # Forward nginx and tool shed.
  config.vm.network "forwarded_port", guest: 80, host: 8010
  config.vm.network "forwarded_port", guest: 9009, host: 9009

  # Disable default mount and mount pwd to /opt/galaxy/tools instead.
  config.vm.synced_folder ".", "/vagrant", disabled: true
  config.vm.synced_folder ".", "/opt/galaxy/tools", owner: "ubuntu"

  # config.vm.provider "virtualbox" do |vb|
  #   # Don't boot with headless mode
  #   vb.gui = true
  #
  #   # Use VBoxManage to customize the VM. For example to change memory:
  #   vb.customize ["modifyvm", :id, "--memory", "1024"]
  # end
end
