# Supplementary material for: The Planemo toolkit for developing, deploying, and executing scientific data analyses in Galaxy and beyond
Source: Genome Res. 2023 Feb;33(2):261–8. doi: 10.1101/gr.276963.122 (PMC10069471; doi:10.1101/gr.276963.122)
Supplement: Supplemental Material [file supp_gr.276963.122_Supplemental_Code.tar.gz › planemo-0.75.3/docs/_writing_conclusion.rst]

More Information
======================

 * `Galaxy's Tool XML Syntax <https://docs.galaxyproject.org/en/latest/dev/schema.html>`_
 * `Big List of Tool Development Resources <https://galaxyproject.org/develop/resources-tools/>`_
 * `Cheetah templating <https://cheetahtemplate.org/users_guide/index.html>`_
