# Supplementary material for: The Planemo toolkit for developing, deploying, and executing scientific data analyses in Galaxy and beyond
Source: Genome Res. 2023 Feb;33(2):261–8. doi: 10.1101/gr.276963.122 (PMC10069471; doi:10.1101/gr.276963.122)
Supplement: Supplemental Material [file supp_gr.276963.122_Supplemental_Code.tar.gz › planemo-0.75.3/docs/_writing_conda_fleeqtk.rst]

This is the skeleton of a tool wrapping the parody bioinformatics software package fleeqtk_.
fleeqtk is a fork of the project seqtk_ that many Planemo tutorials are built around and the
example tool should hopefully be fairly familiar. fleeqtk version 1.3 can be downloaded
from `here <https://github.com/jmchilton/fleeqtk/archive/v1.3.tar.gz>`__ and built using
``make``. The result of ``make`` includes a single executable ``fleeqtk``.

.. _fleeqtk: https://github.com/jmchilton/fleeqtk
.. _seqtk: https://github.com/lh3/seqtk
