# Supplementary material for: The Planemo toolkit for developing, deploying, and executing scientific data analyses in Galaxy and beyond
Source: Genome Res. 2023 Feb;33(2):261–8. doi: 10.1101/gr.276963.122 (PMC10069471; doi:10.1101/gr.276963.122)
Supplement: Supplemental Material [file supp_gr.276963.122_Supplemental_Code.tar.gz › planemo-0.75.3/docs/_writing_conda_init.rst]

.. note:: Planemo requires a Conda installation to target with its various Conda
    related commands. A properly configured Conda installation can be initialized
    with the ``conda_init`` command. This should only need to be executed once
    per development machine.

    ::

        $ planemo conda_init
        galaxy.tools.deps.conda_util INFO: Installing conda, this may take several minutes.
        wget -q --recursive -O /var/folders/78/zxz5mz4d0jn53xf0l06j7ppc0000gp/T/conda_installLW5zn1.sh https://repo.continuum.io/miniconda/Miniconda3-4.3.31-MacOSX-x86_64.sh
        bash /var/folders/78/zxz5mz4d0jn53xf0l06j7ppc0000gp/T/conda_installLW5zn1.sh -b -p /Users/john/miniconda3
        PREFIX=/Users/john/miniconda3
        installing: python-3.6.3-h47c878a_7 ...
        Python 3.6.3 :: Anaconda, Inc.
        installing: ca-certificates-2017.08.26-ha1e5d58_0 ...
        installing: conda-env-2.6.0-h36134e3_0 ...
        installing: libcxxabi-4.0.1-hebd6815_0 ...
        installing: tk-8.6.7-h35a86e2_3 ...
        installing: xz-5.2.3-h0278029_2 ...
        installing: yaml-0.1.7-hc338f04_2 ...
        installing: zlib-1.2.11-hf3cbc9b_2 ...
        installing: libcxx-4.0.1-h579ed51_0 ...
        installing: openssl-1.0.2n-hdbc3d79_0 ...
        installing: libffi-3.2.1-h475c297_4 ...
        installing: ncurses-6.0-hd04f020_2 ...
        installing: libedit-3.1-hb4e282d_0 ...
        installing: readline-7.0-hc1231fa_4 ...
        installing: sqlite-3.20.1-h7e4c145_2 ...
        installing: asn1crypto-0.23.0-py36h782d450_0 ...
        installing: certifi-2017.11.5-py36ha569be9_0 ...
        installing: chardet-3.0.4-py36h96c241c_1 ...
        installing: idna-2.6-py36h8628d0a_1 ...
        installing: pycosat-0.6.3-py36hee92d8f_0 ...
        installing: pycparser-2.18-py36h724b2fc_1 ...
        installing: pysocks-1.6.7-py36hfa33cec_1 ...
        installing: python.app-2-py36h54569d5_7 ...
        installing: ruamel_yaml-0.11.14-py36h9d7ade0_2 ...
        installing: six-1.11.0-py36h0e22d5e_1 ...
        installing: cffi-1.11.2-py36hd3e6348_0 ...
        installing: setuptools-36.5.0-py36h2134326_0 ...
        installing: cryptography-2.1.4-py36h842514c_0 ...
        installing: wheel-0.30.0-py36h5eb2c71_1 ...
        installing: pip-9.0.1-py36h1555ced_4 ...
        installing: pyopenssl-17.5.0-py36h51e4350_0 ...
        installing: urllib3-1.22-py36h68b9469_0 ...
        installing: requests-2.18.4-py36h4516966_1 ...
        installing: conda-4.3.31-py36_0 ...
        installation finished.
        /Users/john/miniconda3/bin/conda install -y --override-channels --channel iuc --channel conda-forge --channel bioconda --channel defaults conda=4.3.33 conda-build=2.1.18
        Fetching package metadata ...................
        Solving package specifications: .

        Package plan for installation in environment /Users/john/miniconda3:

        The following NEW packages will be INSTALLED:

            beautifulsoup4: 4.6.0-py36_0  conda-forge
            conda-build:    2.1.18-py36_0 conda-forge
            conda-verify:   2.0.0-py36_0  conda-forge
            filelock:       3.0.4-py36_0  conda-forge
            jinja2:         2.10-py36_0   conda-forge
            markupsafe:     1.0-py36_0    conda-forge
            pkginfo:        1.4.2-py36_0  conda-forge
            pycrypto:       2.6.1-py36_1  conda-forge
            pyyaml:         3.12-py36_1   conda-forge

        The following packages will be UPDATED:

            conda:          4.3.31-py36_0             --> 4.3.33-py36_0 conda-forge

        beautifulsoup4 100% |###################################################################| Time: 0:00:00 782.08 kB/s
        filelock-3.0.4 100% |###################################################################| Time: 0:00:00   7.95 MB/s
        markupsafe-1.0 100% |###################################################################| Time: 0:00:00   5.82 MB/s
        pkginfo-1.4.2- 100% |###################################################################| Time: 0:00:00   1.18 MB/s
        pycrypto-2.6.1 100% |###################################################################| Time: 0:00:00   1.69 MB/s
        pyyaml-3.12-py 100% |###################################################################| Time: 0:00:00   3.31 MB/s
        conda-verify-2 100% |###################################################################| Time: 0:00:00   6.91 MB/s
        jinja2-2.10-py 100% |###################################################################| Time: 0:00:00   2.81 MB/s
        conda-4.3.33-p 100% |###################################################################| Time: 0:00:00 621.27 kB/s
        conda-build-2. 100% |###################################################################| Time: 0:00:00   2.16 MB/s
        Conda installation succeeded - Conda is available at '/Users/john/miniconda3/bin/conda'
