# Supplementary material for: The Planemo toolkit for developing, deploying, and executing scientific data analyses in Galaxy and beyond
Source: Genome Res. 2023 Feb;33(2):261–8. doi: 10.1101/gr.276963.122 (PMC10069471; doi:10.1101/gr.276963.122)
Supplement: Supplemental Material [file supp_gr.276963.122_Supplemental_Code.tar.gz › planemo-0.75.3/docs/_writing_conda_recipe_complete.rst]

Congratulations on writing a Conda recipe and building a package! Upon succesfully building
and testing such a Bioconda package, you would normally push your branch to Github
and open a pull request. This step is skipped here as to not pollute Bioconda with unneeded
software packages.
