# Supplementary material for: The Planemo toolkit for developing, deploying, and executing scientific data analyses in Galaxy and beyond
Source: Genome Res. 2023 Feb;33(2):261–8. doi: 10.1101/gr.276963.122 (PMC10069471; doi:10.1101/gr.276963.122)
Supplement: Supplemental Material [file supp_gr.276963.122_Supplemental_Code.tar.gz › planemo-0.75.3/docs/_writing_containers_linter_explain.rst]

This last linter indicates that indeed a container has been registered
that is compatible with this tool -- ``quay.io/biocontainers/seqtk:1.2--1``.
We didn't do any extra work to build this container for this tool, all
Bioconda_ recipes are packaged into containers and registered on quay.io_
as part of the BioContainers_ project.

This tool can be tested using ``planemo test`` in its BioContainer
Docker container using the flag ``--biocontainers`` as shown below.

.. _BioContainers: http://biocontainers.pro/
.. _quay.io: https://quay.io
.. _Bioconda: https://github.com/bioconda/bioconda-recipes
