# Supplementary material for: The Planemo toolkit for developing, deploying, and executing scientific data analyses in Galaxy and beyond
Source: Genome Res. 2023 Feb;33(2):261–8. doi: 10.1101/gr.276963.122 (PMC10069471; doi:10.1101/gr.276963.122)
Supplement: Supplemental Material [file supp_gr.276963.122_Supplemental_Code.tar.gz › planemo-0.75.3/docs/_writing_from_help_command.rst]

As shown at the beginning of this section, the command ``seqtk seq`` generates
a help message for the ``seq`` command. ``tool_init`` can take that help message and
stick it right in the generated tool file using the ``help_from_command`` option.

Generally command help messages aren't exactly appropriate for tools
since they mention argument names and simillar details that are abstracted
away by the tool - but they can be an excellent place to start.

The following Planemo's ``tool_init`` call has been enhanced to use ``--help_from_command``.
