# Supplementary material for: The Planemo toolkit for developing, deploying, and executing scientific data analyses in Galaxy and beyond
Source: Genome Res. 2023 Feb;33(2):261–8. doi: 10.1101/gr.276963.122 (PMC10069471; doi:10.1101/gr.276963.122)
Supplement: Supplemental Material [file supp_gr.276963.122_Supplemental_Code.tar.gz › planemo-0.75.3/docs/_writing_scripts.rst]

Wrapping a Script
====================================================

Many common bioinformatics applications are available on the `Tool Shed`_
already and so a common development task is to integrate scripts of
various complexity into Galaxy.

Consider the following small Perl script.

.. literalinclude:: writing/gc_content.pl
   :language: perl

One can build a tool for this script as follows and place the script in
the same directory as the tool XML file itself. The special value
``$__tool_directory__`` here refers to the directory your tool lives in.

.. literalinclude:: writing/gc_content.xml
   :language: xml

.. _Tool Shed: http://toolshed.g2.bx.psu.edu/
