# Supplementary material for: The Planemo toolkit for developing, deploying, and executing scientific data analyses in Galaxy and beyond
Source: Genome Res. 2023 Feb;33(2):261–8. doi: 10.1101/gr.276963.122 (PMC10069471; doi:10.1101/gr.276963.122)
Supplement: Supplemental Material [file supp_gr.276963.122_Supplemental_Code.tar.gz › planemo-0.75.3/docs/_writing_test_and_serve.rst]

::

    $ planemo t
    ...
    All 1 test(s) executed passed.
    seqtk_seq[0]: passed

.. include:: _writing_test_reports.rst

Now we can open Galaxy with the ``serve`` (or just ``s``).

::

    $ planemo s
    ...
    serving on http://127.0.0.1:9090

Open up http://127.0.0.1:9090 in a web browser to view your new tool.

Serve and test can be passed various command line arguments such as
``--galaxy_root`` to specify a Galaxy instance to use (by default 
planemo will download and manage a instance just for planemo).
