# Supplementary material for: The Planemo toolkit for developing, deploying, and executing scientific data analyses in Galaxy and beyond
Source: Genome Res. 2023 Feb;33(2):261–8. doi: 10.1101/gr.276963.122 (PMC10069471; doi:10.1101/gr.276963.122)
Supplement: Supplemental Material [file supp_gr.276963.122_Supplemental_Code.tar.gz › planemo-0.75.3/docs/_writing_test_and_serve_appliance.rst]

::

    $ planemo t
    ... Galaxy starts and runs the test ...
    All 1 test(s) executed passed.
    seqtk_seq[0]: passed

You can use the following command to open up the test results in your browser.

::

    $ firefox /opt/galaxy/tools/tool_test_output.html

Normally ``planemo`` requires an existing Galaxy instance to point at to run
the ``t`` (or ``test`` command) - but the virtual appliance has a
Galaxy instance preconfigured and registered with ``planemo``.
