# Supplementary material for: The Planemo toolkit for developing, deploying, and executing scientific data analyses in Galaxy and beyond
Source: Genome Res. 2023 Feb;33(2):261–8. doi: 10.1101/gr.276963.122 (PMC10069471; doi:10.1101/gr.276963.122)
Supplement: Supplemental Material [file supp_gr.276963.122_Supplemental_Code.tar.gz › planemo-0.75.3/docs/autoupdate.rst]

=============================
Autoupdating tools
=============================

Galaxy tools use underlying command-line software which are specified using ``<requirement>`` tags in the XML wrapper. If developers continue to release new versions of the software, the creator/maintainer needs to ensure that the tool requirements are bumped, otherwise the tool will become updated.

Planemo provides a ``autoupdate`` subcommand which can be used to perform this task automatically. Basic usage is as follows:

::

    planemo autoupdate tool_wrapper.xml

There are various flags which can be applied; these are some of the most important:
  - ``--recursive``, which performs the autoupdate recursively on subdirectories
  - ``--dry-run``, which checks if tool requirements are up-to-date without making the necessary change automatically
  - ``--test``, which runs tests on all autoupdated tools. If this flag is used, all options available for ``planemo test`` are also available.
  - ``--update_test_data`` (if ``--test`` is also selected) which will update test data for failed tests
  - ``--skiplist``, pointing to a list of tool wrappers for which updates should be skipped
  - ``--skip_requirements`` with a comma-separated list of packages not to update.  ``python``, ``perl``, ``r-base`` are skipped by default.

One of the most efficient ways to use it is by implementing a CI cron job which runs the command on an entire GitHub repository of tool wrappers.

Formatting tools
=============================

``autoupdate`` assumes that XML tools are formatted in a certain way - in accordance with the `IUC best practices`_. In particular:

  - the tool ``version`` attribute must be set to ``@TOOL_VERSION@+galaxy0`` or ``@TOOL_VERSION@+galaxy@VERSION_SUFFIX@``
  - A token ``@TOOL_VERSION@`` should be created which corresponds to the version number of the main requirement.
  - Optionally, a token ``@VERSION_SUFFIX@`` should be created, which should be an integer representing the number of times the XML wrapper has been updated since ``@TOOL_VERSION@`` was updated.

Updating workflows
=============================

The ``autoupdate`` subcommand can also be used to automatically update workflows so that they are using the most recent Galaxy tools available.

::

    planemo autoupdate workflow.ga

In the basic usage with the above command, a local Galaxy instance will be spun up and the workflow uploaded, refactored to include the most recent tool versions, and re-downloaded.

Workflows can also be updated against an external Galaxy server; see the example below. (Please note the server must be running Galaxy version 21.05 or more recent.)

::

    planemo autoupdate workflow.ga --profile usegalaxy-eu

In this case, the workflow returned will contain the most recent tool and subworkflow versions available on that Galaxy server.

An equivalent alternative, if you don't want to use Planemo profiles, is the following:

::

    planemo autoupdate workflow.ga --galaxy_url SERVER_URL --galaxy_user_key API_KEY


Implementing an autoupdate CI job
=================================

 A useful way to use the autoupdate command is to implement it as a CI job, so that tools in a repo can be updated on a regular basis (e.g. weekly). An example implementation is the `planemo-autoupdate`_ GitHub bot.


.. _IUC best practices: https://galaxy-iuc-standards.readthedocs.io/en/latest/best_practices/tool_xml.html
.. _planemo-autoupdate: https://github.com/planemo-autoupdate/autoupdate
