# Supplementary material for: The Planemo toolkit for developing, deploying, and executing scientific data analyses in Galaxy and beyond
Source: Genome Res. 2023 Feb;33(2):261–8. doi: 10.1101/gr.276963.122 (PMC10069471; doi:10.1101/gr.276963.122)
Supplement: Supplemental Material [file supp_gr.276963.122_Supplemental_Code.tar.gz › planemo-0.75.3/docs/commands/conda_search.rst]

``conda_search`` command
======================================

This section is auto-generated from the help text for the planemo command
``conda_search``. This help message can be generated with ``planemo conda_search
--help``.

**Usage**::

    planemo conda_search [OPTIONS] TERM

**Help**

Perform conda search with Planemo's conda.

Implicitly adds channels Planemo is configured with.

**Options**::


      --conda_prefix DIRECTORY        Conda prefix to use for conda dependency
                                      commands.
      --conda_exec FILE               Location of conda executable.
      --conda_channels, --conda_ensure_channels TEXT
                                      Ensure conda is configured with specified
                                      comma separated list of channels.
      --conda_use_local               Use locally built packages while building
                                      Conda environments.
      --help                          Show this message and exit.
    
