# Supplementary material for: The Planemo toolkit for developing, deploying, and executing scientific data analyses in Galaxy and beyond
Source: Genome Res. 2023 Feb;33(2):261–8. doi: 10.1101/gr.276963.122 (PMC10069471; doi:10.1101/gr.276963.122)
Supplement: Supplemental Material [file supp_gr.276963.122_Supplemental_Code.tar.gz › planemo-0.75.3/docs/commands/create_alias.rst]

``create_alias`` command
======================================

This section is auto-generated from the help text for the planemo command
``create_alias``. This help message can be generated with ``planemo create_alias
--help``.

**Usage**::

    planemo create_alias [OPTIONS] OBJ

**Help**


Add an alias for a path or a workflow or dataset ID. Aliases are associated with a particular planemo profile.

**Options**::


      --alias TEXT    Name of an alias.
      --profile TEXT  Name of profile (created with the profile_create command) to
                      use with this command.  [required]
      --help          Show this message and exit.
    
