# Supplementary material for: The Planemo toolkit for developing, deploying, and executing scientific data analyses in Galaxy and beyond
Source: Genome Res. 2023 Feb;33(2):261–8. doi: 10.1101/gr.276963.122 (PMC10069471; doi:10.1101/gr.276963.122)
Supplement: Supplemental Material [file supp_gr.276963.122_Supplemental_Code.tar.gz › planemo-0.75.3/docs/commands/database_delete.rst]

``database_delete`` command
======================================

This section is auto-generated from the help text for the planemo command
``database_delete``. This help message can be generated with ``planemo database_delete
--help``.

**Usage**::

    planemo database_delete [OPTIONS] IDENTIFIER

**Help**

Delete a *development* database.

Currently the only implementation is postgres which will be managed with
``psql``.

Planemo ``database_`` commands make it very easy to create and destroy
databases, therefore it should not be used for production data - and it
should not even be connnected to a production database server. Planemo
is intended for development purposes only.

Planemo will assume that it can manage and access postgres databases
without specifying a password. This can be accomplished by configuring
postgres to not required a password for the planemo user or by specifying
a password in a ``.pgpass`` file.

Planemo can be configured to not require a password for the planemo user in
the postgres configuration file ``pg_hba.conf`` (on Ubuntu/Debian linux
distros this file is in /etc/postgresql/<postgres_version>/main/ directory).
Adding the following lines to that file will allow planemo and Galaxy to
access the databases without a password.

::

    # "local" is for Unix domain socket connections only
    local   all   all                    trust
    # IPv4 local connections:
    host    all   all    127.0.0.1/32    trust
    # IPv6 local connections:
    host    all   all    ::1/128         trust

More information on the ``pg_hda.conf`` configuration file can be found at
http://www.postgresql.org/docs/9.3/static/auth-pg-hba-conf.html.

Information on ``.pgpass`` files can be found at at the following location:
http://www.postgresql.org/docs/9.4/static/libpq-pgpass.html. In Ubuntu and
Debian distros - a postgres user likely already exists and its password can
be set by setting up a file ``~/.pgpass`` file with the following contents.

::

    *:*:*:postgres:<postgres_password>

**Options**::


      --postgres                      Use postgres database type.
      --database_type [postgres|postgres_docker|sqlite|auto]
                                      Type of database to use for profile - 'auto',
                                      'sqlite', 'postgres', and 'postgres_docker'
                                      are available options. Use postgres to use an
                                      existing postgres server you user can access
                                      without a password via the psql command. Use
                                      postgres_docker to have Planemo manage a
                                      docker container running postgres. Data with
                                      postgres_docker is not yet persisted past when
                                      you restart the docker container launched by
                                      Planemo so be careful with this option.
      --postgres_psql_path TEXT       Name or or path to postgres client binary
                                      (psql).
      --postgres_database_user TEXT   Postgres username for managed development
                                      databases.
      --postgres_database_host TEXT   Postgres host name for managed development
                                      databases.
      --postgres_database_port TEXT   Postgres port for managed development
                                      databases.
      --docker_cmd TEXT               Command used to launch docker (defaults to
                                      docker).
      --docker_sudo / --no_docker_sudo
                                      Flag to use sudo when running docker.
      --docker_host TEXT              Docker host to target when executing docker
                                      commands (defaults to localhost).
      --docker_sudo_cmd TEXT          sudo command to use when --docker_sudo is
                                      enabled (defaults to sudo).
      --help                          Show this message and exit.
    
