# Supplementary material for: The Planemo toolkit for developing, deploying, and executing scientific data analyses in Galaxy and beyond
Source: Genome Res. 2023 Feb;33(2):261–8. doi: 10.1101/gr.276963.122 (PMC10069471; doi:10.1101/gr.276963.122)
Supplement: Supplemental Material [file supp_gr.276963.122_Supplemental_Code.tar.gz › planemo-0.75.3/docs/commands/dockstore_init.rst]

``dockstore_init`` command
======================================

This section is auto-generated from the help text for the planemo command
``dockstore_init``. This help message can be generated with ``planemo dockstore_init
--help``.

**Usage**::

    planemo dockstore_init [OPTIONS] PROJECT

**Help**

Initialize a .dockstore.yml configuration file for workflows in directory.

Walk supplied directory and find all Galaxy workflows and test configurations
and create a ``.dockstore.yml`` with references to these files. Be sure to push
this file to Github before registering your workflow repository with Dockstore.

Visit Dockstore at https://dockstore.org/. Find more about registering workflows
with Dockstore at
https://docs.dockstore.org/en/develop/getting-started/dockstore-workflows.html.

**Options**::


      --publish / --no_publish  Set publish attribute to true in .dockstore.yml file
      --help                    Show this message and exit.
    
