# Supplementary material for: The Planemo toolkit for developing, deploying, and executing scientific data analyses in Galaxy and beyond
Source: Genome Res. 2023 Feb;33(2):261–8. doi: 10.1101/gr.276963.122 (PMC10069471; doi:10.1101/gr.276963.122)
Supplement: Supplemental Material [file supp_gr.276963.122_Supplemental_Code.tar.gz › planemo-0.75.3/docs/commands/list_invocations.rst]

``list_invocations`` command
======================================

This section is auto-generated from the help text for the planemo command
``list_invocations``. This help message can be generated with ``planemo list_invocations
--help``.

**Usage**::

    planemo list_invocations [OPTIONS] WORKFLOW_IDENTIFIER

**Help**


Get a list of invocations for a particular workflow ID or alias.

**Options**::


      --profile TEXT  Name of profile (created with the profile_create command) to
                      use with this command.  [required]
      --help          Show this message and exit.
    
