# Supplementary material for: The Planemo toolkit for developing, deploying, and executing scientific data analyses in Galaxy and beyond
Source: Genome Res. 2023 Feb;33(2):261–8. doi: 10.1101/gr.276963.122 (PMC10069471; doi:10.1101/gr.276963.122)
Supplement: Supplemental Material [file supp_gr.276963.122_Supplemental_Code.tar.gz › planemo-0.75.3/docs/commands/mull.rst]

``mull`` command
======================================

This section is auto-generated from the help text for the planemo command
``mull``. This help message can be generated with ``planemo mull
--help``.

**Usage**::

    planemo mull [OPTIONS] TOOL_PATH

**Help**

Build containers for specified tools.

Supplied tools will be inspected for referenced requirement packages. For
each combination of requirements a "mulled" container will be built. Galaxy
can automatically discover this container and subsequently use it to run
or test the tool.

For this to work, the tool's requirements will need to be present in a known
Conda channel such as bioconda (https://github.com/bioconda/bioconda-recipes).
This can be verified by running ``planemo lint --conda_requirements`` on the
target tool(s).

**Options**::


      -r, --recursive                 Recursively perform command for
                                      subdirectories.
      --mulled_conda_version TEXT     Install a specific version of Conda before
                                      running the command, by default the version
                                      that comes with the continuumio miniconda3
                                      image will be used under Linux and under Mac
                                      OS X Conda will be upgraded to to work around
                                      a bug in 4.2.
      --mulled_namespace TEXT         Build a mulled image with the specified
                                      namespace - defaults to biocontainers. Galaxy
                                      currently only recognizes images with the
                                      namespace biocontainers.
      --mulled_command TEXT           Mulled action to perform for targets - this
                                      defaults to 'build-and-test'.
      --conda_channels, --conda_ensure_channels TEXT
                                      Ensure conda is configured with specified
                                      comma separated list of channels.
      --help                          Show this message and exit.
    
