# Supplementary material for: The Planemo toolkit for developing, deploying, and executing scientific data analyses in Galaxy and beyond
Source: Genome Res. 2023 Feb;33(2):261–8. doi: 10.1101/gr.276963.122 (PMC10069471; doi:10.1101/gr.276963.122)
Supplement: Supplemental Material [file supp_gr.276963.122_Supplemental_Code.tar.gz › planemo-0.75.3/docs/commands/normalize.rst]

``normalize`` command
======================================

This section is auto-generated from the help text for the planemo command
``normalize``. This help message can be generated with ``planemo normalize
--help``.

**Usage**::

    planemo normalize [OPTIONS] TOOL_PATH

**Help**

Generate normalized tool XML from input.

This will break the formatting of your tool and is currently only intended
for viewing macro expansions for for use with XSD validation (see
https://github.com/JeanFred/Galaxy-XSD for instance). Please do not use
the output as is - it frequently makes tool less readable not more.

The top-level blocks will be reordered and whitespace fixed according to
the tool development best practices outlined on the Galaxy wiki.

::

    % # Print normalized version of tool.
    % planemo normalize tool.xml
    <tool>
    ...
    % # Print a variant of tool with all macros expanded out, useful for
    % # debugging complex macros.
    % planemo normalize --expand_macros tool.xml
    <tool>
    ...

**Options**::


      --expand_macros  Expand macros while normalizing tool XML - useful to see how
                       macros are evaluated.
      --skip_reorder   Planemo will reorder top-level tool blocks according to tool
                       development best practices as part of this command, this flag
                       will disable that behavior.
      --skip_reindent  Planemo will reindent the XML according to tool development
                       best practices as part of this command, this flag will
                       disable that behavior.
      --help           Show this message and exit.
    
