# Supplementary material for: The Planemo toolkit for developing, deploying, and executing scientific data analyses in Galaxy and beyond
Source: Genome Res. 2023 Feb;33(2):261–8. doi: 10.1101/gr.276963.122 (PMC10069471; doi:10.1101/gr.276963.122)
Supplement: Supplemental Material [file supp_gr.276963.122_Supplemental_Code.tar.gz › planemo-0.75.3/docs/commands/profile_list.rst]

``profile_list`` command
======================================

This section is auto-generated from the help text for the planemo command
``profile_list``. This help message can be generated with ``planemo profile_list
--help``.

**Usage**::

    planemo profile_list [OPTIONS]

**Help**

List configured profile names.
**Options**::


      --help  Show this message and exit.
    
