# Supplementary material for: The Planemo toolkit for developing, deploying, and executing scientific data analyses in Galaxy and beyond
Source: Genome Res. 2023 Feb;33(2):261–8. doi: 10.1101/gr.276963.122 (PMC10069471; doi:10.1101/gr.276963.122)
Supplement: Supplemental Material [file supp_gr.276963.122_Supplemental_Code.tar.gz › planemo-0.75.3/docs/commands/project_init.rst]

``project_init`` command
======================================

This section is auto-generated from the help text for the planemo command
``project_init``. This help message can be generated with ``planemo project_init
--help``.

**Usage**::

    planemo project_init [OPTIONS] PROJECT

**Help**

(Experimental) Initialize a new tool project.

This is only a proof-of-concept demo right now.

**Options**::


      --template TEXT
      --help           Show this message and exit.
    
