# Supplementary material for: The Planemo toolkit for developing, deploying, and executing scientific data analyses in Galaxy and beyond
Source: Genome Res. 2023 Feb;33(2):261–8. doi: 10.1101/gr.276963.122 (PMC10069471; doi:10.1101/gr.276963.122)
Supplement: Supplemental Material [file supp_gr.276963.122_Supplemental_Code.tar.gz › planemo-0.75.3/docs/commands/pull_request.rst]

``pull_request`` command
======================================

This section is auto-generated from the help text for the planemo command
``pull_request``. This help message can be generated with ``planemo pull_request
--help``.

**Usage**::

    planemo pull_request [OPTIONS] PROJECT

**Help**

Short-cut to quickly create a pull request for a relevant Github repo.

For instance, the following will clone, fork, and branch the tools-iuc
repository to allow a subsequent pull request to fix a problem with bwa.

::

    $ planemo clone --branch bwa-fix tools-iuc
    $ cd tools-iuc
    $ # Make changes.
    $ git add -p # Add desired changes.
    $ git commit -m "Fix bwa problem."
    $ planemo pull_request -m "Fix bwa problem."

These changes do require that a github access token is
specified in ~/.planemo.yml. An access token can be generated by going
to https://github.com/settings/tokens.

**Options**::


      -m, --message TEXT  Message describing the pull request to create.
      --help              Show this message and exit.
    
