# Supplementary material for: The Planemo toolkit for developing, deploying, and executing scientific data analyses in Galaxy and beyond
Source: Genome Res. 2023 Feb;33(2):261–8. doi: 10.1101/gr.276963.122 (PMC10069471; doi:10.1101/gr.276963.122)
Supplement: Supplemental Material [file supp_gr.276963.122_Supplemental_Code.tar.gz › planemo-0.75.3/docs/commands/rerun.rst]

``rerun`` command
======================================

This section is auto-generated from the help text for the planemo command
``rerun``. This help message can be generated with ``planemo rerun
--help``.

**Usage**::

    planemo rerun [OPTIONS] RERUNNABLE_IDS

**Help**

Planemo command for rerunning and remapping failed jobs on an external Galaxy server.
Supply a list of history, invocation or job IDs, identifying the ID type using the
--invocation, --history or --job flag, and all associated failed jobs will be rerun.

Please note: attempting to rerun non-remappable jobs will result in an exit code of 1. As
jobs cannot be remapped more than once, running this command two or more times with the same
history or job IDs will therefore return an exit code of 1. If avoiding this is important,
you should specify the invocation ID instead if possible.

::

    % planemo rerun --invocation / --history / --job RERUNNABLE_IDS

**Options**::


      --profile TEXT          Name of profile (created with the profile_create
                              command) to use with this command.
      --galaxy_url TEXT       Remote Galaxy URL to use with external Galaxy engine.
      --galaxy_user_key TEXT  User key to use with external Galaxy engine.
      --invocation            Rerun failed jobs associated by one or more invocation
                              IDs.
      --history               Rerun failed jobs associated by one or more history
                              IDs.
      --job                   Rerun failed jobs specified by one or more job IDs.
      --help                  Show this message and exit.
    
