# Supplementary material for: The Planemo toolkit for developing, deploying, and executing scientific data analyses in Galaxy and beyond
Source: Genome Res. 2023 Feb;33(2):261–8. doi: 10.1101/gr.276963.122 (PMC10069471; doi:10.1101/gr.276963.122)
Supplement: Supplemental Material [file supp_gr.276963.122_Supplemental_Code.tar.gz › planemo-0.75.3/docs/commands/shed_init.rst]

``shed_init`` command
======================================

This section is auto-generated from the help text for the planemo command
``shed_init``. This help message can be generated with ``planemo shed_init
--help``.

**Usage**::

    planemo shed_init [OPTIONS] PROJECT

**Help**

Bootstrap new Tool Shed .shed.yml file.

This Tool Shed configuration file is used by other ``planemo`` commands
such as ``shed_lint``, ``shed_create``, ``shed_upload``, and ``shed_diff``
to manage repositories in a Galaxy Tool Shed.

**Options**::


      --from_workflow PATH            Attempt to generate repository dependencies
                                      from specified workflow.
      --description TEXT              Specify repository description for .shed.yml.
      --long_description TEXT         Specify repository long_description for
                                      .shed.yml.
      --remote_repository_url TEXT    Specify repository remote_repository_url for
                                      .shed.yml.
      --homepage_url TEXT             Specify repository homepage_url for .shed.yml.
      --category [Assembly|ChIP-seq|Climate Analysis|Combinatorial Selections|Computational chemistry|Constructive Solid Geometry|Convert Formats|Data Export|Data Managers|Data Source|Ecology|Entomology|Epigenetics|Fasta Manipulation|Fastq Manipulation|Flow Cytometry Analysis|Genome annotation|Genome editing|Genome-Wide Association Study|Genomic Interval Operations|GIS|Graphics|Imaging|InteractiveTools|Machine Learning|Metabolomics|Metagenomics|Micro-array Analysis|Molecular Dynamics|Nanopore|Next Gen Mappers|NLP|Ontology Manipulation|Phylogenetics|Proteomics|RNA|SAM|Sequence Analysis|Statistics|Structural Materials Analysis|Synthetic Biology|Systems Biology|Text Manipulation|Tool Dependency Packages|Tool Generators|Transcriptomics|Variant Analysis|Visualization|Web Services]
                                      Specify repository category for .shed.yml (may
                                      specify multiple).
      --owner TEXT                    Tool Shed repository owner (username).
      --name TEXT                     Tool Shed repository name (defaults to the
                                      inferred tool directory name).
      -f, --force                     Overwrite existing files if present.
      --help                          Show this message and exit.
    
