# Supplementary material for: The Planemo toolkit for developing, deploying, and executing scientific data analyses in Galaxy and beyond
Source: Genome Res. 2023 Feb;33(2):261–8. doi: 10.1101/gr.276963.122 (PMC10069471; doi:10.1101/gr.276963.122)
Supplement: Supplemental Material [file supp_gr.276963.122_Supplemental_Code.tar.gz › planemo-0.75.3/docs/commands/test_reports.rst]

``test_reports`` command
======================================

This section is auto-generated from the help text for the planemo command
``test_reports``. This help message can be generated with ``planemo test_reports
--help``.

**Usage**::

    planemo test_reports [OPTIONS] FILE_PATH

**Help**

Generate human readable tool test reports.

Creates reports in various formats  (HTML, text, markdown)
from the structured test output (tool_test_output.json).

**Options**::


      --test_output PATH              Output test report (HTML - for humans)
                                      defaults to tool_test_output.html.
      --test_output_text PATH         Output test report (Basic text - for display
                                      in CI)
      --test_output_markdown PATH     Output test report (Markdown style - for
                                      humans & computers)
      --test_output_xunit PATH        Output test report (xunit style - for CI
                                      systems
      --test_output_junit PATH        Output test report (jUnit style - for CI
                                      systems
      --test_output_allure DIRECTORY  Output test allure2 framework resutls
      --help                          Show this message and exit.
    
