# Supplementary material for: The Planemo toolkit for developing, deploying, and executing scientific data analyses in Galaxy and beyond
Source: Genome Res. 2023 Feb;33(2):261–8. doi: 10.1101/gr.276963.122 (PMC10069471; doi:10.1101/gr.276963.122)
Supplement: Supplemental Material [file supp_gr.276963.122_Supplemental_Code.tar.gz › planemo-0.75.3/docs/commands/training_fill_data_library.rst]

``training_fill_data_library`` command
======================================

This section is auto-generated from the help text for the planemo command
``training_fill_data_library``. This help message can be generated with ``planemo training_fill_data_library
--help``.

**Usage**::

    planemo training_fill_data_library [OPTIONS] TOOL_PATH

**Help**

Build training template from workflow.
**Options**::


      --topic_name TEXT     Name (directory name) of the topic to create or in which
                            a tutorial should be created or updates  [required]
      --tutorial_name TEXT  Name (directory name) of the tutorial to modify
                            [required]
      --zenodo_link TEXT    Zenodo URL with the input data
      --datatypes PATH      YAML file with the correspondance between Zenodo
                            extension and Galaxy datatypes
      --help                Show this message and exit.
    
