# Supplementary material for: The Planemo toolkit for developing, deploying, and executing scientific data analyses in Galaxy and beyond
Source: Genome Res. 2023 Feb;33(2):261–8. doi: 10.1101/gr.276963.122 (PMC10069471; doi:10.1101/gr.276963.122)
Supplement: Supplemental Material [file supp_gr.276963.122_Supplemental_Code.tar.gz › planemo-0.75.3/docs/commands/upload_data.rst]

``upload_data`` command
======================================

This section is auto-generated from the help text for the planemo command
``upload_data``. This help message can be generated with ``planemo upload_data
--help``.

**Usage**::

    planemo upload_data [OPTIONS] RUNNABLE_PATH_OR_ID JOB_PATH NEW_JOB_PATH

**Help**

Planemo command for uploading data to an external Galaxy server.

::

    % planemo upload_data wf.ga wf-job.yml new-wf-job.yml --profile profile

Running this subcommand requires a workflow file or identifier
and a job file, just as for ``planemo run``. In addition, a third
argument is required, for the location of a new job file which
Planemo will write. The data will be uploaded to the specified
external Galaxy server and the job file will be recreated at the
specified location, with all instances of ``path`` or ``location``
for input datasets and collections replaced by ``galaxy_id``. The
new job file can then be used to run the workflow separately from
the already completed data upload.

**Options**::


      --galaxy_root DIRECTORY         Root of development galaxy directory to
                                      execute command with.
      --galaxy_python_version [3|3.7|3.8|3.9|3.10|3.11]
                                      Python version to start Galaxy under
      --extra_tools PATH              Extra tool sources to include in Galaxy's tool
                                      panel (file or directory). These will not be
                                      linted/tested/etc... but they will be
                                      available to workflows and for interactive
                                      use.
      --install_galaxy                Download and configure a disposable copy of
                                      Galaxy from github.
      --galaxy_branch TEXT            Branch of Galaxy to target (defaults to
                                      master) if a Galaxy root isn't specified.
      --galaxy_source TEXT            Git source of Galaxy to target (defaults to
                                      the official galaxyproject github source if a
                                      Galaxy root isn't specified.
      --skip_venv                     Do not create or source a virtualenv
                                      environment for Galaxy, this should be used to
                                      preserve an externally configured virtual
                                      environment or conda environment.
      --no_cache_galaxy               Skip caching of Galaxy source and dependencies
                                      obtained with --install_galaxy. Not caching
                                      this results in faster downloads (no git) - so
                                      is better on throw away instances such with
                                      TravisCI.
      --no_cleanup                    Do not cleanup temp files created for and by
                                      Galaxy.
      --galaxy_email TEXT             E-mail address to use when launching single-
                                      user Galaxy server.
      --docker / --no_docker          Run Galaxy tools in Docker if enabled.
      --docker_cmd TEXT               Command used to launch docker (defaults to
                                      docker).
      --docker_sudo / --no_docker_sudo
                                      Flag to use sudo when running docker.
      --docker_host TEXT              Docker host to target when executing docker
                                      commands (defaults to localhost).
      --docker_sudo_cmd TEXT          sudo command to use when --docker_sudo is
                                      enabled (defaults to sudo).
      --mulled_containers, --biocontainers
                                      Test tools against mulled containers (forces
                                      --docker). Disables conda resolution unless
                                      any conda option has been set explicitly.
      --galaxy_startup_timeout INTEGER RANGE
                                      Wait for galaxy to start before assuming
                                      Galaxy did not start.  [x>=1]
      --job_config_file FILE          Job configuration file for Galaxy to target.
      --tool_dependency_dir DIRECTORY
                                      Tool dependency dir for Galaxy to target.
      --tool_data_path DIRECTORY      Directory where data used by tools is located.
                                      Required if tests are run in docker and should
                                      make use of external reference data.
      --port INTEGER                  Port to serve Galaxy on (default is 9090).
      --host TEXT                     Host to bind Galaxy to. Default is 127.0.0.1
                                      that is restricted to localhost connections
                                      for security reasons set to 0.0.0.0 to bind
                                      Galaxy to all ports including potentially
                                      publicly accessible ones.
      --test_data DIRECTORY           test-data directory to for specified tool(s).
      --tool_data_table PATH          tool_data_table_conf.xml file to for specified
                                      tool(s).
      --dependency_resolvers_config_file FILE
                                      Dependency resolver configuration for Galaxy
                                      to target.
      --brew_dependency_resolution    Configure Galaxy to use plain brew dependency
                                      resolution.
      --shed_dependency_resolution    Configure Galaxy to use brewed Tool Shed
                                      dependency resolution.
      --no_dependency_resolution      Configure Galaxy with no dependency resolvers.
      --conda_prefix DIRECTORY        Conda prefix to use for conda dependency
                                      commands.
      --conda_exec FILE               Location of conda executable.
      --conda_channels, --conda_ensure_channels TEXT
                                      Ensure conda is configured with specified
                                      comma separated list of channels.
      --conda_use_local               Use locally built packages while building
                                      Conda environments.
      --conda_dependency_resolution   Configure Galaxy to use only conda for
                                      dependency resolution.
      --conda_auto_install / --no_conda_auto_install
                                      Conda dependency resolution for Galaxy will
                                      attempt to install requested but missing
                                      packages.
      --conda_auto_init / --no_conda_auto_init
                                      Conda dependency resolution for Galaxy will
                                      auto install conda itself using miniconda if
                                      not availabe on conda_prefix.
      --simultaneous_uploads / --no_simultaneous_uploads
                                      When uploading files to Galaxy for tool or
                                      workflow tests or runs, upload multiple files
                                      simultaneously without waiting for the
                                      previous file upload to complete.
      --check_uploads_ok / --no_check_uploads_ok
                                      When uploading files to Galaxy for tool or
                                      workflow tests or runs, check that the history
                                      is in an 'ok' state before beginning tool or
                                      workflow execution.
      --profile TEXT                  Name of profile (created with the
                                      profile_create command) to use with this
                                      command.
      --postgres                      Use postgres database type.
      --database_type [postgres|postgres_docker|sqlite|auto]
                                      Type of database to use for profile - 'auto',
                                      'sqlite', 'postgres', and 'postgres_docker'
                                      are available options. Use postgres to use an
                                      existing postgres server you user can access
                                      without a password via the psql command. Use
                                      postgres_docker to have Planemo manage a
                                      docker container running postgres. Data with
                                      postgres_docker is not yet persisted past when
                                      you restart the docker container launched by
                                      Planemo so be careful with this option.
      --postgres_psql_path TEXT       Name or or path to postgres client binary
                                      (psql).
      --postgres_database_user TEXT   Postgres username for managed development
                                      databases.
      --postgres_database_host TEXT   Postgres host name for managed development
                                      databases.
      --postgres_database_port TEXT   Postgres port for managed development
                                      databases.
      --file_path DIRECTORY           Location for files created by Galaxy (e.g.
                                      database/files).
      --database_connection TEXT      Database connection string to use for Galaxy.
      --shed_tool_conf TEXT           Location of shed tools conf file for Galaxy.
      --shed_tool_path TEXT           Location of shed tools directory for Galaxy.
      --galaxy_single_user / --no_galaxy_single_user
                                      By default Planemo will configure Galaxy to
                                      run in single-user mode where there is just
                                      one user and this user is automatically logged
                                      it. Use --no_galaxy_single_user to prevent
                                      Galaxy from running this way.
      --tags TEXT                     Comma-separated list of tags to add to the
                                      created history.
      --help                          Show this message and exit.
    
