# Supplementary material for: The Planemo toolkit for developing, deploying, and executing scientific data analyses in Galaxy and beyond
Source: Genome Res. 2023 Feb;33(2):261–8. doi: 10.1101/gr.276963.122 (PMC10069471; doi:10.1101/gr.276963.122)
Supplement: Supplemental Material [file supp_gr.276963.122_Supplemental_Code.tar.gz › planemo-0.75.3/docs/commands/workflow_lint.rst]

``workflow_lint`` command
======================================

This section is auto-generated from the help text for the planemo command
``workflow_lint``. This help message can be generated with ``planemo workflow_lint
--help``.

**Usage**::

    planemo workflow_lint [OPTIONS] TARGET

**Help**

Check workflows for syntax errors and best practices.
**Options**::


      --report_level [all|warn|error]
      --report_xunit PATH             Output an XUnit report, useful for CI testing
      --fail_level [warn|error]
      -s, --skip TEXT                 Comma-separated list of lint tests to skip
                                      (e.g. passing --skip 'citations,xml_order'
                                      would skip linting of citations and best-
                                      practice XML ordering.
      --help                          Show this message and exit.
    
