# Supplementary material for: The Planemo toolkit for developing, deploying, and executing scientific data analyses in Galaxy and beyond
Source: Genome Res. 2023 Feb;33(2):261–8. doi: 10.1101/gr.276963.122 (PMC10069471; doi:10.1101/gr.276963.122)
Supplement: Supplemental Material [file supp_gr.276963.122_Supplemental_Code.tar.gz › planemo-0.75.3/docs/commands/workflow_upload.rst]

``workflow_upload`` command
======================================

This section is auto-generated from the help text for the planemo command
``workflow_upload``. This help message can be generated with ``planemo workflow_upload
--help``.

**Usage**::

    planemo workflow_upload [OPTIONS] TARGET

**Help**

Upload workflows to github organization.
**Options**::


      --namespace TEXT      Organization or username under which to create or update
                            workflow repository. Must be a valid github username or
                            organization
      --github_branch TEXT  GitHub branch to use for the action. Default is main.
      --dry_run             Don't execute action, show preview of action.
      --help                Show this message and exit.
    
