# Supplementary material for: The Planemo toolkit for developing, deploying, and executing scientific data analyses in Galaxy and beyond
Source: Genome Res. 2023 Feb;33(2):261–8. doi: 10.1101/gr.276963.122 (PMC10069471; doi:10.1101/gr.276963.122)
Supplement: Supplemental Material [file supp_gr.276963.122_Supplemental_Code.tar.gz › planemo-0.75.3/docs/configuration.rst]

=============
Configuration
=============

See the ``--help`` or the documentation_ for a detailed list of individual
options for each command. Certain options that make sense for multiple
commands or tools suites can be declared instead globally by placing them
in a ``.planemo.yml`` file in your home directory.

Below is an annotated outline of some of the options that can be set in this
file.

.. literalinclude:: .planemo.yml
   :language: xml

.. _documentation: http://planemo.readthedocs.org/en/latest/commands.html
