# Supplementary material for: The Planemo toolkit for developing, deploying, and executing scientific data analyses in Galaxy and beyond
Source: Genome Res. 2023 Feb;33(2):261–8. doi: 10.1101/gr.276963.122 (PMC10069471; doi:10.1101/gr.276963.122)
Supplement: Supplemental Material [file supp_gr.276963.122_Supplemental_Code.tar.gz › planemo-0.75.3/docs/example_travis_gxwf_docker.yml]

language: python
sudo: true
python: 2.7
env:
  global:
    - PLANEMO_TEST_SCRIPT=https://raw.githubusercontent.com/galaxyproject/planemo/master/scripts/run_galaxy_workflow_tests.sh
    - PLANEMO_TEST_STYLE=docker_serve_and_test
    - PLANEMO_TARGET="planemo==0.52.0"
    - PLANEMO_DOCKER_GALAXY_IMAGE="quay.io/bgruening/galaxy:18.01"
  matrix:
    - WORKFLOW_TEST=example1/ref-rnaseq.ga
    - WORKFLOW_TEST=example2/chipseq.ga

script: bash <(curl -s "$PLANEMO_TEST_SCRIPT") "$WORKFLOW_TEST"

services:
  - docker
