# Supplementary material for: The Planemo toolkit for developing, deploying, and executing scientific data analyses in Galaxy and beyond
Source: Genome Res. 2023 Feb;33(2):261–8. doi: 10.1101/gr.276963.122 (PMC10069471; doi:10.1101/gr.276963.122)
Supplement: Supplemental Material [file supp_gr.276963.122_Supplemental_Code.tar.gz › planemo-0.75.3/docs/index.rst]

.. complexity documentation master file, created by
   sphinx-quickstart on Tue Jul  9 22:26:36 2013.
   You can adapt this file completely to your liking, but it should at least
   contain the root `toctree` directive.

Welcome to Planemo's documentation!
======================================

Contents:

.. toctree::
   :maxdepth: 2

   readme
   installation
   configuration
   appliance
   writing
   writing_cwl
   publishing
   test_format
   standards/docs/best_practices
   best_practices_workflows
   running
   automating_workflows
   autoupdate
   commands
   faqs
   galaxy_changelog
   conduct
   contributing
   organization
   developing
   history

Indices and tables
==================

* :ref:`genindex`
* :ref:`modindex`
* :ref:`search`
