# Supplementary material for: The Planemo toolkit for developing, deploying, and executing scientific data analyses in Galaxy and beyond
Source: Genome Res. 2023 Feb;33(2):261–8. doi: 10.1101/gr.276963.122 (PMC10069471; doi:10.1101/gr.276963.122)
Supplement: Supplemental Material [file supp_gr.276963.122_Supplemental_Code.tar.gz › planemo-0.75.3/docs/notebooks/basics.ipynb]

# %% [code]
!wget https://raw.githubusercontent.com/galaxyproject/galaxy-test-data/master/2.fastq -O 2.fastq

# %% [code]
!seqtk seq

# %% [code]
!seqtk seq -A 2.fastq > 2.fasta

# %% [code]
cat 2.fasta

# %% [code]
!planemo tool_init --force --id 'seqtk_seq' --name 'Convert to FASTA (seqtk)'

# %% [code]
%pycat seqtk_seq.xml

# %% [code]
! planemo tool_init --force \
                    --id 'seqtk_seq' \
                    --name 'Convert to FASTA (seqtk)' \
                    --requirement seqtk@1.0-r68 \
                    --example_command 'seqtk seq -A 2.fastq > 2.fasta' \
                    --example_input 2.fastq \
                    --example_output 2.fasta

# %% [code]
%pycat seqtk_seq.xml
FileLink("seqtk_seq.xml")

# %% [code]
! planemo tool_init --force \
                    --id 'seqtk_seq' \
                    --name 'Convert to FASTA (seqtk)' \
                    --requirement seqtk@1.0-r68 \
                    --example_command 'seqtk seq -A 2.fastq > 2.fasta' \
                    --example_input 2.fastq \
                    --example_output 2.fasta \
                    --test_case \
                    --cite_url 'https://github.com/lh3/seqtk' \
                    --help_from_command 'seqtk seq'

# %% [code]
ls

# %% [code]
%pycat seqtk_seq.xml
FileLink("seqtk_seq.xml")

# %% [code]
!planemo l

# %% [code]
!planemo t

# %% [code]
FileLink("tool_test_output.html")

# %% [code]
!planemo s

# %% [code]
!wget https://raw.githubusercontent.com/galaxyproject/planemo/master/docs/writing/seqtk_seq_v4.xml -O seqtk_seq.xml

# %% [code]
FileLink("seqtk_seq.xml")
%cat seqtk_seq.xml


# %% [code]
!wget https://raw.githubusercontent.com/galaxyproject/planemo/master/docs/writing/seqtk_seq_v5.xml -O seqtk_seq.xml

# %% [code]
FileLink("seqtk_seq.xml")
%cat seqtk_seq.xml

# %% [code]
!wget https://raw.githubusercontent.com/galaxyproject/planemo/master/docs/writing/seqtk_seq_v6.xml -O seqtk_seq.xml

# %% [code]
%cat seqtk_seq.xml

# %% [code]
!planemo s

# %% [code]
cat seqtk_seq.xml

# %% [code]
