# Supplementary material for: The Planemo toolkit for developing, deploying, and executing scientific data analyses in Galaxy and beyond
Source: Genome Res. 2023 Feb;33(2):261–8. doi: 10.1101/gr.276963.122 (PMC10069471; doi:10.1101/gr.276963.122)
Supplement: Supplemental Material [file supp_gr.276963.122_Supplemental_Code.tar.gz › planemo-0.75.3/docs/notebooks/cwl.ipynb]

# %% [code]
!pip install planemo

# %% [code]
!planemo project_init --template cwl_draft2_spec

# %% [code]
ls

# %% [code]
!planemo serve --cwl cat3-tool.cwl

# %% [code]
!planemo cwl_run cat3-tool.cwl cat-job.json

# %% [code]
