# Supplementary material for: The Planemo toolkit for developing, deploying, and executing scientific data analyses in Galaxy and beyond
Source: Genome Res. 2023 Feb;33(2):261–8. doi: 10.1101/gr.276963.122 (PMC10069471; doi:10.1101/gr.276963.122)
Supplement: Supplemental Material [file supp_gr.276963.122_Supplemental_Code.tar.gz › planemo-0.75.3/docs/other_docs.rst]

===============
Planemo Talks
===============

 - `Presentation at GCC 2015 <bit.ly/planemo15>`__
 - `Tool development intro workshop at GCC 2015 <http://bit.ly/traindeck>`__
 - `Test-Driven Development workshop at GCC 2015 <http://bit.ly/15testingdeck>`__
