# Supplementary material for: The Planemo toolkit for developing, deploying, and executing scientific data analyses in Galaxy and beyond
Source: Genome Res. 2023 Feb;33(2):261–8. doi: 10.1101/gr.276963.122 (PMC10069471; doi:10.1101/gr.276963.122)
Supplement: Supplemental Material [file supp_gr.276963.122_Supplemental_Code.tar.gz › planemo-0.75.3/docs/planemo.commands.rst]

planemo.commands package
========================

Submodules
----------

planemo.commands.cmd\_autoupdate module
---------------------------------------

.. automodule:: planemo.commands.cmd_autoupdate
   :members:
   :undoc-members:
   :show-inheritance:

planemo.commands.cmd\_ci\_find\_repos module
--------------------------------------------

.. automodule:: planemo.commands.cmd_ci_find_repos
   :members:
   :undoc-members:
   :show-inheritance:

planemo.commands.cmd\_ci\_find\_tools module
--------------------------------------------

.. automodule:: planemo.commands.cmd_ci_find_tools
   :members:
   :undoc-members:
   :show-inheritance:

planemo.commands.cmd\_ci\_setup module
--------------------------------------

.. automodule:: planemo.commands.cmd_ci_setup
   :members:
   :undoc-members:
   :show-inheritance:

planemo.commands.cmd\_clone module
----------------------------------

.. automodule:: planemo.commands.cmd_clone
   :members:
   :undoc-members:
   :show-inheritance:

planemo.commands.cmd\_conda\_build module
-----------------------------------------

.. automodule:: planemo.commands.cmd_conda_build
   :members:
   :undoc-members:
   :show-inheritance:

planemo.commands.cmd\_conda\_env module
---------------------------------------

.. automodule:: planemo.commands.cmd_conda_env
   :members:
   :undoc-members:
   :show-inheritance:

planemo.commands.cmd\_conda\_init module
----------------------------------------

.. automodule:: planemo.commands.cmd_conda_init
   :members:
   :undoc-members:
   :show-inheritance:

planemo.commands.cmd\_conda\_install module
-------------------------------------------

.. automodule:: planemo.commands.cmd_conda_install
   :members:
   :undoc-members:
   :show-inheritance:

planemo.commands.cmd\_conda\_search module
------------------------------------------

.. automodule:: planemo.commands.cmd_conda_search
   :members:
   :undoc-members:
   :show-inheritance:

planemo.commands.cmd\_config\_init module
-----------------------------------------

.. automodule:: planemo.commands.cmd_config_init
   :members:
   :undoc-members:
   :show-inheritance:

planemo.commands.cmd\_container\_register module
------------------------------------------------

.. automodule:: planemo.commands.cmd_container_register
   :members:
   :undoc-members:
   :show-inheritance:

planemo.commands.cmd\_create\_alias module
------------------------------------------

.. automodule:: planemo.commands.cmd_create_alias
   :members:
   :undoc-members:
   :show-inheritance:

planemo.commands.cmd\_create\_gist module
-----------------------------------------

.. automodule:: planemo.commands.cmd_create_gist
   :members:
   :undoc-members:
   :show-inheritance:

planemo.commands.cmd\_database\_create module
---------------------------------------------

.. automodule:: planemo.commands.cmd_database_create
   :members:
   :undoc-members:
   :show-inheritance:

planemo.commands.cmd\_database\_delete module
---------------------------------------------

.. automodule:: planemo.commands.cmd_database_delete
   :members:
   :undoc-members:
   :show-inheritance:

planemo.commands.cmd\_database\_list module
-------------------------------------------

.. automodule:: planemo.commands.cmd_database_list
   :members:
   :undoc-members:
   :show-inheritance:

planemo.commands.cmd\_delete\_alias module
------------------------------------------

.. automodule:: planemo.commands.cmd_delete_alias
   :members:
   :undoc-members:
   :show-inheritance:

planemo.commands.cmd\_docker\_build module
------------------------------------------

.. automodule:: planemo.commands.cmd_docker_build
   :members:
   :undoc-members:
   :show-inheritance:

planemo.commands.cmd\_docker\_shell module
------------------------------------------

.. automodule:: planemo.commands.cmd_docker_shell
   :members:
   :undoc-members:
   :show-inheritance:

planemo.commands.cmd\_dockstore\_init module
--------------------------------------------

.. automodule:: planemo.commands.cmd_dockstore_init
   :members:
   :undoc-members:
   :show-inheritance:

planemo.commands.cmd\_docs module
---------------------------------

.. automodule:: planemo.commands.cmd_docs
   :members:
   :undoc-members:
   :show-inheritance:

planemo.commands.cmd\_lint module
---------------------------------

.. automodule:: planemo.commands.cmd_lint
   :members:
   :undoc-members:
   :show-inheritance:

planemo.commands.cmd\_list\_alias module
----------------------------------------

.. automodule:: planemo.commands.cmd_list_alias
   :members:
   :undoc-members:
   :show-inheritance:

planemo.commands.cmd\_list\_invocations module
----------------------------------------------

.. automodule:: planemo.commands.cmd_list_invocations
   :members:
   :undoc-members:
   :show-inheritance:

planemo.commands.cmd\_list\_repos module
----------------------------------------

.. automodule:: planemo.commands.cmd_list_repos
   :members:
   :undoc-members:
   :show-inheritance:

planemo.commands.cmd\_merge\_test\_reports module
-------------------------------------------------

.. automodule:: planemo.commands.cmd_merge_test_reports
   :members:
   :undoc-members:
   :show-inheritance:

planemo.commands.cmd\_mull module
---------------------------------

.. automodule:: planemo.commands.cmd_mull
   :members:
   :undoc-members:
   :show-inheritance:

planemo.commands.cmd\_mulled\_init module
-----------------------------------------

.. automodule:: planemo.commands.cmd_mulled_init
   :members:
   :undoc-members:
   :show-inheritance:

planemo.commands.cmd\_normalize module
--------------------------------------

.. automodule:: planemo.commands.cmd_normalize
   :members:
   :undoc-members:
   :show-inheritance:

planemo.commands.cmd\_open module
---------------------------------

.. automodule:: planemo.commands.cmd_open
   :members:
   :undoc-members:
   :show-inheritance:

planemo.commands.cmd\_profile\_create module
--------------------------------------------

.. automodule:: planemo.commands.cmd_profile_create
   :members:
   :undoc-members:
   :show-inheritance:

planemo.commands.cmd\_profile\_delete module
--------------------------------------------

.. automodule:: planemo.commands.cmd_profile_delete
   :members:
   :undoc-members:
   :show-inheritance:

planemo.commands.cmd\_profile\_list module
------------------------------------------

.. automodule:: planemo.commands.cmd_profile_list
   :members:
   :undoc-members:
   :show-inheritance:

planemo.commands.cmd\_project\_init module
------------------------------------------

.. automodule:: planemo.commands.cmd_project_init
   :members:
   :undoc-members:
   :show-inheritance:

planemo.commands.cmd\_pull\_request module
------------------------------------------

.. automodule:: planemo.commands.cmd_pull_request
   :members:
   :undoc-members:
   :show-inheritance:

planemo.commands.cmd\_rerun module
----------------------------------

.. automodule:: planemo.commands.cmd_rerun
   :members:
   :undoc-members:
   :show-inheritance:

planemo.commands.cmd\_run module
--------------------------------

.. automodule:: planemo.commands.cmd_run
   :members:
   :undoc-members:
   :show-inheritance:

planemo.commands.cmd\_serve module
----------------------------------

.. automodule:: planemo.commands.cmd_serve
   :members:
   :undoc-members:
   :show-inheritance:

planemo.commands.cmd\_share\_test module
----------------------------------------

.. automodule:: planemo.commands.cmd_share_test
   :members:
   :undoc-members:
   :show-inheritance:

planemo.commands.cmd\_shed\_build module
----------------------------------------

.. automodule:: planemo.commands.cmd_shed_build
   :members:
   :undoc-members:
   :show-inheritance:

planemo.commands.cmd\_shed\_create module
-----------------------------------------

.. automodule:: planemo.commands.cmd_shed_create
   :members:
   :undoc-members:
   :show-inheritance:

planemo.commands.cmd\_shed\_diff module
---------------------------------------

.. automodule:: planemo.commands.cmd_shed_diff
   :members:
   :undoc-members:
   :show-inheritance:

planemo.commands.cmd\_shed\_download module
-------------------------------------------

.. automodule:: planemo.commands.cmd_shed_download
   :members:
   :undoc-members:
   :show-inheritance:

planemo.commands.cmd\_shed\_init module
---------------------------------------

.. automodule:: planemo.commands.cmd_shed_init
   :members:
   :undoc-members:
   :show-inheritance:

planemo.commands.cmd\_shed\_lint module
---------------------------------------

.. automodule:: planemo.commands.cmd_shed_lint
   :members:
   :undoc-members:
   :show-inheritance:

planemo.commands.cmd\_shed\_serve module
----------------------------------------

.. automodule:: planemo.commands.cmd_shed_serve
   :members:
   :undoc-members:
   :show-inheritance:

planemo.commands.cmd\_shed\_test module
---------------------------------------

.. automodule:: planemo.commands.cmd_shed_test
   :members:
   :undoc-members:
   :show-inheritance:

planemo.commands.cmd\_shed\_update module
-----------------------------------------

.. automodule:: planemo.commands.cmd_shed_update
   :members:
   :undoc-members:
   :show-inheritance:

planemo.commands.cmd\_shed\_upload module
-----------------------------------------

.. automodule:: planemo.commands.cmd_shed_upload
   :members:
   :undoc-members:
   :show-inheritance:

planemo.commands.cmd\_syntax module
-----------------------------------

.. automodule:: planemo.commands.cmd_syntax
   :members:
   :undoc-members:
   :show-inheritance:

planemo.commands.cmd\_test module
---------------------------------

.. automodule:: planemo.commands.cmd_test
   :members:
   :undoc-members:
   :show-inheritance:

planemo.commands.cmd\_test\_reports module
------------------------------------------

.. automodule:: planemo.commands.cmd_test_reports
   :members:
   :undoc-members:
   :show-inheritance:

planemo.commands.cmd\_tool\_init module
---------------------------------------

.. automodule:: planemo.commands.cmd_tool_init
   :members:
   :undoc-members:
   :show-inheritance:

planemo.commands.cmd\_training\_fill\_data\_library module
----------------------------------------------------------

.. automodule:: planemo.commands.cmd_training_fill_data_library
   :members:
   :undoc-members:
   :show-inheritance:

planemo.commands.cmd\_training\_generate\_from\_wf module
---------------------------------------------------------

.. automodule:: planemo.commands.cmd_training_generate_from_wf
   :members:
   :undoc-members:
   :show-inheritance:

planemo.commands.cmd\_training\_init module
-------------------------------------------

.. automodule:: planemo.commands.cmd_training_init
   :members:
   :undoc-members:
   :show-inheritance:

planemo.commands.cmd\_upload\_data module
-----------------------------------------

.. automodule:: planemo.commands.cmd_upload_data
   :members:
   :undoc-members:
   :show-inheritance:

planemo.commands.cmd\_workflow\_convert module
----------------------------------------------

.. automodule:: planemo.commands.cmd_workflow_convert
   :members:
   :undoc-members:
   :show-inheritance:

planemo.commands.cmd\_workflow\_edit module
-------------------------------------------

.. automodule:: planemo.commands.cmd_workflow_edit
   :members:
   :undoc-members:
   :show-inheritance:

planemo.commands.cmd\_workflow\_job\_init module
------------------------------------------------

.. automodule:: planemo.commands.cmd_workflow_job_init
   :members:
   :undoc-members:
   :show-inheritance:

planemo.commands.cmd\_workflow\_lint module
-------------------------------------------

.. automodule:: planemo.commands.cmd_workflow_lint
   :members:
   :undoc-members:
   :show-inheritance:

planemo.commands.cmd\_workflow\_test\_init module
-------------------------------------------------

.. automodule:: planemo.commands.cmd_workflow_test_init
   :members:
   :undoc-members:
   :show-inheritance:

planemo.commands.cmd\_workflow\_upload module
---------------------------------------------

.. automodule:: planemo.commands.cmd_workflow_upload
   :members:
   :undoc-members:
   :show-inheritance:

Module contents
---------------

.. automodule:: planemo.commands
   :members:
   :undoc-members:
   :show-inheritance:
