# Supplementary material for: The Planemo toolkit for developing, deploying, and executing scientific data analyses in Galaxy and beyond
Source: Genome Res. 2023 Feb;33(2):261–8. doi: 10.1101/gr.276963.122 (PMC10069471; doi:10.1101/gr.276963.122)
Supplement: Supplemental Material [file supp_gr.276963.122_Supplemental_Code.tar.gz › planemo-0.75.3/docs/planemo.database.rst]

planemo.database package
========================

Submodules
----------

planemo.database.factory module
-------------------------------

.. automodule:: planemo.database.factory
   :members:
   :undoc-members:
   :show-inheritance:

planemo.database.interface module
---------------------------------

.. automodule:: planemo.database.interface
   :members:
   :undoc-members:
   :show-inheritance:

planemo.database.postgres module
--------------------------------

.. automodule:: planemo.database.postgres
   :members:
   :undoc-members:
   :show-inheritance:

planemo.database.postgres\_docker module
----------------------------------------

.. automodule:: planemo.database.postgres_docker
   :members:
   :undoc-members:
   :show-inheritance:

Module contents
---------------

.. automodule:: planemo.database
   :members:
   :undoc-members:
   :show-inheritance:
