# Supplementary material for: The Planemo toolkit for developing, deploying, and executing scientific data analyses in Galaxy and beyond
Source: Genome Res. 2023 Feb;33(2):261–8. doi: 10.1101/gr.276963.122 (PMC10069471; doi:10.1101/gr.276963.122)
Supplement: Supplemental Material [file supp_gr.276963.122_Supplemental_Code.tar.gz › planemo-0.75.3/docs/planemo.galaxy.rst]

planemo.galaxy package
======================

Subpackages
-----------

.. toctree::
   :maxdepth: 4

   planemo.galaxy.test

Submodules
----------

planemo.galaxy.activity module
------------------------------

.. automodule:: planemo.galaxy.activity
   :members:
   :undoc-members:
   :show-inheritance:

planemo.galaxy.api module
-------------------------

.. automodule:: planemo.galaxy.api
   :members:
   :undoc-members:
   :show-inheritance:

planemo.galaxy.config module
----------------------------

.. automodule:: planemo.galaxy.config
   :members:
   :undoc-members:
   :show-inheritance:

planemo.galaxy.distro\_tools module
-----------------------------------

.. automodule:: planemo.galaxy.distro_tools
   :members:
   :undoc-members:
   :show-inheritance:

planemo.galaxy.ephemeris\_sleep module
--------------------------------------

.. automodule:: planemo.galaxy.ephemeris_sleep
   :members:
   :undoc-members:
   :show-inheritance:

planemo.galaxy.profiles module
------------------------------

.. automodule:: planemo.galaxy.profiles
   :members:
   :undoc-members:
   :show-inheritance:

planemo.galaxy.run module
-------------------------

.. automodule:: planemo.galaxy.run
   :members:
   :undoc-members:
   :show-inheritance:

planemo.galaxy.serve module
---------------------------

.. automodule:: planemo.galaxy.serve
   :members:
   :undoc-members:
   :show-inheritance:

planemo.galaxy.workflows module
-------------------------------

.. automodule:: planemo.galaxy.workflows
   :members:
   :undoc-members:
   :show-inheritance:

Module contents
---------------

.. automodule:: planemo.galaxy
   :members:
   :undoc-members:
   :show-inheritance:
