# Supplementary material for: The Planemo toolkit for developing, deploying, and executing scientific data analyses in Galaxy and beyond
Source: Genome Res. 2023 Feb;33(2):261–8. doi: 10.1101/gr.276963.122 (PMC10069471; doi:10.1101/gr.276963.122)
Supplement: Supplemental Material [file supp_gr.276963.122_Supplemental_Code.tar.gz › planemo-0.75.3/docs/planemo.rst]

planemo package
===============

Subpackages
-----------

.. toctree::
   :maxdepth: 4

   planemo.commands
   planemo.cwl
   planemo.database
   planemo.engine
   planemo.galaxy
   planemo.linters
   planemo.reports
   planemo.shed
   planemo.shed2tap
   planemo.test
   planemo.training
   planemo.xml

Submodules
----------

planemo.autoupdate module
-------------------------

.. automodule:: planemo.autoupdate
   :members:
   :undoc-members:
   :show-inheritance:

planemo.ci module
-----------------

.. automodule:: planemo.ci
   :members:
   :undoc-members:
   :show-inheritance:

planemo.cli module
------------------

.. automodule:: planemo.cli
   :members:
   :undoc-members:
   :show-inheritance:

planemo.conda module
--------------------

.. automodule:: planemo.conda
   :members:
   :undoc-members:
   :show-inheritance:

planemo.config module
---------------------

.. automodule:: planemo.config
   :members:
   :undoc-members:
   :show-inheritance:

planemo.context module
----------------------

.. automodule:: planemo.context
   :members:
   :undoc-members:
   :show-inheritance:

planemo.deps module
-------------------

.. automodule:: planemo.deps
   :members:
   :undoc-members:
   :show-inheritance:

planemo.docker module
---------------------

.. automodule:: planemo.docker
   :members:
   :undoc-members:
   :show-inheritance:

planemo.exit\_codes module
--------------------------

.. automodule:: planemo.exit_codes
   :members:
   :undoc-members:
   :show-inheritance:

planemo.git module
------------------

.. automodule:: planemo.git
   :members:
   :undoc-members:
   :show-inheritance:

planemo.github\_util module
---------------------------

.. automodule:: planemo.github_util
   :members:
   :undoc-members:
   :show-inheritance:

planemo.glob module
-------------------

.. automodule:: planemo.glob
   :members:
   :undoc-members:
   :show-inheritance:

planemo.io module
-----------------

.. automodule:: planemo.io
   :members:
   :undoc-members:
   :show-inheritance:

planemo.lint module
-------------------

.. automodule:: planemo.lint
   :members:
   :undoc-members:
   :show-inheritance:

planemo.mulled module
---------------------

.. automodule:: planemo.mulled
   :members:
   :undoc-members:
   :show-inheritance:

planemo.network\_util module
----------------------------

.. automodule:: planemo.network_util
   :members:
   :undoc-members:
   :show-inheritance:

planemo.options module
----------------------

.. automodule:: planemo.options
   :members:
   :undoc-members:
   :show-inheritance:

planemo.runnable module
-----------------------

.. automodule:: planemo.runnable
   :members:
   :undoc-members:
   :show-inheritance:

planemo.runnable\_resolve module
--------------------------------

.. automodule:: planemo.runnable_resolve
   :members:
   :undoc-members:
   :show-inheritance:

planemo.shed\_lint module
-------------------------

.. automodule:: planemo.shed_lint
   :members:
   :undoc-members:
   :show-inheritance:

planemo.templates module
------------------------

.. automodule:: planemo.templates
   :members:
   :undoc-members:
   :show-inheritance:

planemo.tool\_builder module
----------------------------

.. automodule:: planemo.tool_builder
   :members:
   :undoc-members:
   :show-inheritance:

planemo.tool\_lint module
-------------------------

.. automodule:: planemo.tool_lint
   :members:
   :undoc-members:
   :show-inheritance:

planemo.tools module
--------------------

.. automodule:: planemo.tools
   :members:
   :undoc-members:
   :show-inheritance:

planemo.virtualenv module
-------------------------

.. automodule:: planemo.virtualenv
   :members:
   :undoc-members:
   :show-inheritance:

planemo.workflow\_lint module
-----------------------------

.. automodule:: planemo.workflow_lint
   :members:
   :undoc-members:
   :show-inheritance:

Module contents
---------------

.. automodule:: planemo
   :members:
   :undoc-members:
   :show-inheritance:
