# Supplementary material for: The Planemo toolkit for developing, deploying, and executing scientific data analyses in Galaxy and beyond
Source: Genome Res. 2023 Feb;33(2):261–8. doi: 10.1101/gr.276963.122 (PMC10069471; doi:10.1101/gr.276963.122)
Supplement: Supplemental Material [file supp_gr.276963.122_Supplemental_Code.tar.gz › planemo-0.75.3/docs/planemo.shed.rst]

planemo.shed package
====================

Submodules
----------

planemo.shed.diff module
------------------------

.. automodule:: planemo.shed.diff
   :members:
   :undoc-members:
   :show-inheritance:

planemo.shed.interface module
-----------------------------

.. automodule:: planemo.shed.interface
   :members:
   :undoc-members:
   :show-inheritance:

Module contents
---------------

.. automodule:: planemo.shed
   :members:
   :undoc-members:
   :show-inheritance:
