# Supplementary material for: The Planemo toolkit for developing, deploying, and executing scientific data analyses in Galaxy and beyond
Source: Genome Res. 2023 Feb;33(2):261–8. doi: 10.1101/gr.276963.122 (PMC10069471; doi:10.1101/gr.276963.122)
Supplement: Supplemental Material [file supp_gr.276963.122_Supplemental_Code.tar.gz › planemo-0.75.3/docs/planemo.xml.rst]

planemo.xml package
===================

Submodules
----------

planemo.xml.diff module
-----------------------

.. automodule:: planemo.xml.diff
   :members:
   :undoc-members:
   :show-inheritance:

planemo.xml.validation module
-----------------------------

.. automodule:: planemo.xml.validation
   :members:
   :undoc-members:
   :show-inheritance:

Module contents
---------------

.. automodule:: planemo.xml
   :members:
   :undoc-members:
   :show-inheritance:
