# Supplementary material for: The Planemo toolkit for developing, deploying, and executing scientific data analyses in Galaxy and beyond
Source: Genome Res. 2023 Feb;33(2):261–8. doi: 10.1101/gr.276963.122 (PMC10069471; doi:10.1101/gr.276963.122)
Supplement: Supplemental Material [file supp_gr.276963.122_Supplemental_Code.tar.gz › planemo-0.75.3/docs/presentations/style.css]

@import url(https://fonts.googleapis.com/css?family=Oxygen);
@import url(https://fonts.googleapis.com/css?family=Consolas);
@import url(https://fonts.googleapis.com/css?family=Droid+Serif);
@import url(https://fonts.googleapis.com/css?family=Yanone+Kaffeesatz);
@import url(https://fonts.googleapis.com/css?family=Ubuntu+Mono:400,700,400italic);

body {
    font-family: 'Oxygen', 'PT Sans', Serif;
}
h1, h2, h3 {
    font-weight: bold;
}
h1 {
    font-size: 3em;
    color: #ff9300;
}
h2 { font-size: 2em; }

.title h1, h2 {
    margin-bottom: 0px;
    margin-top: 0px;
    text-align: center;
}

.title p {
    margin-top: 50px;
    text-align: center;
}

h3 {
    font-size: 1.8em;
    position: absolute;
    top: .5em;
}

.footnote {
    position: absolute;
    bottom: 3em;
}

i, em {
    color: #ff9300;
}

.large {
    font-size: 1.6em;
}

.larger {
    font-size: 1.8em;    
}

.photo-credit {
    font-weight: bolder;
    font-size: 2.2em;
    line-height: 1em;
    text-shadow: 0 0 65px #333;
}

.smaller {
    font-size: .8em;
}

.code > pre, .code > code {
    white-space: pre-wrap;
}

a, a > code {
    color: #ff9300;
    text-decoration: none;
}
.remark-code, .remark-inline-code {
    font-family: 'Consolas';
    color: #ff9300;
    font-size: 1.1em;
}
.slightly-smaller {
    font-size: .9em;
}

.pull-left {
    float: left;
    width: 47%;
}
.pull-right {
    float: right;
    width: 47%;
}
.pull-right ~ p {
    clear: both;
}
#slideshow .slide .content code {
}
#slideshow .slide .content pre code {
}
.inverse {
    background-color: #000;
    background-repeat: no-repeat;
    color: #ffffff;
}

hr {
    display: none;
}

.white {
    background-color: #fff;
    background-repeat: no-repeat;
    color: #000;
}

.inverse strong {
    color: #ff8800;
}

/* Slide-specific styling */
#slide-inverse .footnote {
    bottom: 12px;
    left: 20px;
}
#slide-how .slides {
    font-size: 0.9em;
    position: absolute;
    top:  151px;
    right: 140px;
}
#slide-how .slides h3 {
    margin-top: 0.2em;
}
#slide-how .slides .first, #slide-how .slides .second {
    padding: 1px 20px;
    height: 90px;
    width: 120px;
    -moz-box-shadow: 0 0 10px #777;
    -webkit-box-shadow: 0 0 10px #777;
    box-shadow: 0 0 10px #777;
}
#slide-how .slides .first {
    background-color: #fff;
    position: absolute;
    top: 20%;
    left: 20%;
    z-index: 1;
}
#slide-how .slides .second {
    position: relative;
    background-color: #fff;
    z-index: 0;
}

/* Two-column layout */
.left-column {
    color: #777;
    width: 20%;
    height: 92%;
    float: left;
}
.left-column h2:last-of-type, .left-column h3:last-child {
    color: #000;
}
.right-column {
    width: 75%;
    float: right;
    padding-top: 1em;
}
