# Supplementary material for: The Planemo toolkit for developing, deploying, and executing scientific data analyses in Galaxy and beyond
Source: Genome Res. 2023 Feb;33(2):261–8. doi: 10.1101/gr.276963.122 (PMC10069471; doi:10.1101/gr.276963.122)
Supplement: Supplemental Material [file supp_gr.276963.122_Supplemental_Code.tar.gz › planemo-0.75.3/docs/tests/tests_all.sh]

#!/bin/bash

set -o xtrace

set -e

DOC_TESTS_DIRECTORY="$( cd "$( dirname "${BASH_SOURCE[0]}" )" && pwd )"

bash "${DOC_TESTS_DIRECTORY}/tests_building.sh"

bash "${DOC_TESTS_DIRECTORY}/tests_building_cwl.sh"

bash "${DOC_TESTS_DIRECTORY}/tests_tdd.sh"

bash "${DOC_TESTS_DIRECTORY}/tests_conda.sh"

bash "${DOC_TESTS_DIRECTORY}/tests_docker.sh"
