# Supplementary material for: The Planemo toolkit for developing, deploying, and executing scientific data analyses in Galaxy and beyond
Source: Genome Res. 2023 Feb;33(2):261–8. doi: 10.1101/gr.276963.122 (PMC10069471; doi:10.1101/gr.276963.122)
Supplement: Supplemental Material [file supp_gr.276963.122_Supplemental_Code.tar.gz › planemo-0.75.3/docs/writing.rst]

======================
Building Galaxy Tools
======================

The following links are for the same tutorial describing the basics of how to
build Galaxy_ tools. The first variant is tailored to local development
environments (e.g. if Planemo has been installed with ``brew`` or ``pip``) and
the second is for developers using a dedicated Planemo `virtual appliance
<https://planemo.readthedocs.org/en/latest/appliance.html>`_ (available as
OVA_, Docker_, Vagrant_, etc.).

.. toctree::

   ...using Planemo <writing_standalone>
   ...using a Planemo Virtual Appliance <writing_appliance>

Additional tutorials include

.. toctree::

    Advanced Tool Development Topics <writing_advanced>
    How do I... (Reference FAQ) <writing_how_do_i>

.. _Galaxy: http://galaxyproject.org/
.. _Docker: https://www.docker.com/
.. _Vagrant: https://www.vagrantup.com/
.. _OVA: https://en.wikipedia.org/wiki/Open_Virtualization_Format
