# Supplementary material for: The Planemo toolkit for developing, deploying, and executing scientific data analyses in Galaxy and beyond
Source: Genome Res. 2023 Feb;33(2):261–8. doi: 10.1101/gr.276963.122 (PMC10069471; doi:10.1101/gr.276963.122)
Supplement: Supplemental Material [file supp_gr.276963.122_Supplemental_Code.tar.gz › planemo-0.75.3/docs/writing/bwa-mem_v3.xml]

<?xml version="1.0"?>
<tool id="bwa_mem_test" name="Map with BWA-MEM" version="0.0.1">
    <description>- map medium and long reads</description>
    <requirements>
        <requirement type="package" version="0.7.15">bwa</requirement>
        <requirement type="package" version="1.3">samtools</requirement>
    </requirements>
    <command detect_errors="exit_code"><![CDATA[
      ## Build reference
      #set $reference_fasta_filename = "localref.fa"
      ln -s "${ref_file}" "${reference_fasta_filename}" &&
      bwa index -a is "${reference_fasta_filename}" &&

      ## Begin BWA-MEM command line
      bwa mem
      -t "\${GALAXY_SLOTS:-4}"
      -v 1                                                                       ## Verbosity is set to 1 (errors only)

      "${reference_fasta_filename}"
      #set $input_type = $input_type_conditional.input_type
      #if $input_type == "single"
      "${input_type_conditional.fastq_input1}"
      #elif $input_type == "paired_collection"
      "${input_type_conditional.fastq_input.forward}" "${input_type_conditional.fastq_input.reverse}"
      #end if
      | samtools view -Sb - > temporary_bam_file.bam &&
      samtools sort -o ${bam_output} temporary_bam_file.bam
    ]]></command>

    <inputs>
        <param name="ref_file" type="data" format="fasta" label="Use the following dataset as the reference sequence" help="You can upload a FASTA sequence to the history and use it as reference" />
        <conditional name="input_type_conditional">
            <param name="input_type" type="select" label="Input Type">
                <option value="single" selected="true">Single Dataset</option>
                <option value="paired_collection">Paired Collection</option>
            </param>
            <when value="single">
                 <param name="fastq_input1" type="data" format="fastqsanger" label="Select fastq dataset" help="Specify dataset with single reads"/>
            </when>
            <when value="paired_collection">
                 <param name="fastq_input" format="fastqsanger" type="data_collection" collection_type="paired" label="Select dataset pair" help="Specify paired dataset collection containing paired reads"/>
            </when>
        </conditional>
    </inputs>

    <outputs>
        <data format="bam" name="bam_output" label="${tool.name} on ${on_string} (mapped reads in BAM format)"/>
    </outputs>

    <tests>
        <!-- header describing command-line will always be different - 
             hence lines_diff="2" on output tag. -->
        <test>
            <param name="fastq_input1" value="bwa-mem-fastq1.fq" />
            <param name="ref_file" value="bwa-mem-mt-genome.fa" />
            <output name="bam_output" file="bwa-aln-test1.bam" ftype="bam" lines_diff="2" />
        </test>
        <test>
            <param name="fastq_input">
              <collection type="paired">
                <element name="forward" value="bwa-mem-fastq1.fq" />
                <element name="reverse" value="bwa-mem-fastq2.fq" />
              </collection>
            </param>
            <param name="ref_file" value="bwa-mem-mt-genome.fa" />
            <param name="input_type" value="paired_collection" />
            <output name="bam_output" file="bwa-aln-test2.bam" ftype="bam" lines_diff="2" />
        </test>
    </tests>
    <help>

**BWA MEM options**

Algorithm options::

       -k INT        minimum seed length [19]
       -w INT        band width for banded alignment [100]
       -d INT        off-diagonal X-dropoff [100]
       -r FLOAT      look for internal seeds inside a seed longer than {-k} * FLOAT [1.5]
       -y INT        find MEMs longer than {-k} * {-r} with size less than INT [0]
       -c INT        skip seeds with more than INT occurrences [500]
       -D FLOAT      drop chains shorter than FLOAT fraction of the longest overlapping chain [0.50]
       -W INT        discard a chain if seeded bases shorter than INT [0]
       -m INT        perform at most INT rounds of mate rescues for each read [50]
       -S            skip mate rescue
       -P            skip pairing; mate rescue performed unless -S also in use
       -e            discard full-length exact matches

Scoring options::

       -A INT        score for a sequence match, which scales options -TdBOELU unless overridden [1]
       -B INT        penalty for a mismatch [4]
       -O INT[,INT]  gap open penalties for deletions and insertions [6,6]
       -E INT[,INT]  gap extension penalty; a gap of size k cost '{-O} + {-E}*k' [1,1]
       -L INT[,INT]  penalty for 5'- and 3'-end clipping [5,5]
       -U INT        penalty for an unpaired read pair [17]

Input/output options::

       -p            first query file consists of interleaved paired-end sequences
       -R STR        read group header line such as '@RG\tID:foo\tSM:bar' [null]

       -v INT        verbose level: 1=error, 2=warning, 3=message, 4+=debugging [3]
       -T INT        minimum score to output [30]
       -h INT        if there are &lt;INT hits with score &gt;80% of the max score, output all in XA [5]
       -a            output all alignments for SE or unpaired PE
       -C            append FASTA/FASTQ comment to SAM output
       -V            output the reference FASTA header in the XR tag
       -Y            use soft clipping for supplementary alignments
       -M            mark shorter split hits as secondary

       -I FLOAT[,FLOAT[,INT[,INT]]]
                     specify the mean, standard deviation (10% of the mean if absent), max
                     (4 sigma from the mean if absent) and min of the insert size distribution.
                     FR orientation only. [inferred]
    </help>
    <citations>
      <citation type="doi">10.1093/bioinformatics/btp698</citation>
    </citations>
</tool>
