# Supplementary material for: The Planemo toolkit for developing, deploying, and executing scientific data analyses in Galaxy and beyond
Source: Genome Res. 2023 Feb;33(2):261–8. doi: 10.1101/gr.276963.122 (PMC10069471; doi:10.1101/gr.276963.122)
Supplement: Supplemental Material [file supp_gr.276963.122_Supplemental_Code.tar.gz › planemo-0.75.3/docs/writing/gc_content.pl]

#!/usr/bin/perl -w

# usage : perl toolExample.pl <FASTA file> <output file>

open (IN, "<$ARGV[0]");
open (OUT, ">$ARGV[1]");
while (<IN>) {
    chop;
    if (m/^>/) {
        s/^>//;
        if ($. > 1) {
            print OUT sprintf("%.3f", $gc/$length) . "\n";
        }
        $gc = 0;
        $length = 0;
    } else {
        ++$gc while m/[gc]/ig;
        $length += length $_;
    }
}
print OUT sprintf("%.3f", $gc/$length) . "\n";
close( IN );
close( OUT );
