# Supplementary material for: The Planemo toolkit for developing, deploying, and executing scientific data analyses in Galaxy and beyond
Source: Genome Res. 2023 Feb;33(2):261–8. doi: 10.1101/gr.276963.122 (PMC10069471; doi:10.1101/gr.276963.122)
Supplement: Supplemental Material [file supp_gr.276963.122_Supplemental_Code.tar.gz › planemo-0.75.3/docs/writing/gc_content.xml]

<tool id="gc_content" name="Compute GC content">
  <description>for each sequence in a file</description>
  <command>perl '$__tool_directory__/gc_content.pl' '$input' output.tsv</command>
  <inputs>
    <param name="input" type="data" format="fasta" label="Source file"/>
  </inputs>
  <outputs>
    <data name="output" format="tabular" from_work_dir="output.tsv" />
  </outputs>
  <help>
This tool computes GC content from a FASTA file.
  </help>
</tool>
